# Supplementary material for: BIRC5 as a prognostic and diagnostic biomarker in pan-cancer: an integrated analysis of expression, immune subtypes, and functional networks
Source: Front Genet. 2024 Dec 5;15:1509342. doi: 10.3389/fgene.2024.1509342 (PMC11655497; doi:10.3389/fgene.2024.1509342)
Supplement: Supplementary file 2 [file DataSheet1.zip]

Archive with 43 entries (40 files):
- Peer Review Only/
- Peer Review Only/Cox regression-100.xlsx
- Peer Review Only/Cox regression.xlsx
- Peer Review Only/Cox-DSS.xlsx
- Peer Review Only/Cox-OS.xlsx
- Peer Review Only/Cox-PFI.xlsx
- Peer Review Only/forest map.xlsx
- Peer Review Only/GOKEGG-.xlsx
- Peer Review Only/GOKEGG.xlsx
- Peer Review Only/GSEA -gene ontology.xlsx
- Peer Review Only/GSEA -oncogenicsignatures.xlsx
- Peer Review Only/GSEA- Immunologic signatures.xlsx
- Peer Review Only/Lasso-Riskscore1.xlsx
- Peer Review Only/original gels/
- Peer Review Only/original gels/2-BIRC5.tif
- Peer Review Only/original gels/2-Tublin.tif
- Peer Review Only/original gels/4-BIRC5.tiff
- Peer Review Only/original gels/4-Tublin.tiff
- Peer Review Only/original gels/7-BIRC5.tif
- Peer Review Only/original gels/7-Tublin.tif
- Peer Review Only/Project2.pzfx
- Peer Review Only/Riskscore100.xlsx
- Peer Review Only/Sangshin Analysis.pzfx
- Peer Review Only/scratching test/
- Peer Review Only/scratching test/1.tif
- Peer Review Only/scratching test/10.tif
- Peer Review Only/scratching test/11.tif
- Peer Review Only/scratching test/12.tif
- Peer Review Only/scratching test/2.tif
- Peer Review Only/scratching test/3.tif
- Peer Review Only/scratching test/4.tif
- Peer Review Only/scratching test/5.tif
- Peer Review Only/scratching test/6.tif
- Peer Review Only/scratching test/7.tif
- Peer Review Only/scratching test/8.tif
- Peer Review Only/scratching test/9.tif
- Peer Review Only/Single gene analysis of variance.xlsx
- Peer Review Only/Single gene correlation.xlsx
- Peer Review Only/string_interactions+++.tsv
- Peer Review Only/string_interactions.tsv
- Peer Review Only/string_interactions_short.tsv
- Peer Review Only/table_general.txt
- Peer Review Only/TCGA-LUAD.xlsx
