# Supplementary material for: BIRC5 as a prognostic and diagnostic biomarker in pan-cancer: an integrated analysis of expression, immune subtypes, and functional networks
Source: Front Genet. 2024 Dec 5;15:1509342. doi: 10.3389/fgene.2024.1509342 (PMC11655497; doi:10.3389/fgene.2024.1509342)
Supplement: Supplementary file 2 [file DataSheet1.zip › Peer Review Only/Cox regression-100.xlsx]

## Sheet: 整理
Characteristics	Total(N)	HR(95% CI) Univariate analysis	P value Univariate analysis	HR(95% CI) Multivariate analysis	P value Multivariate analysis
GINS2	530
Low	266	Reference		Reference
High	264	1.348 (1.008 - 1.802)	0.044	0.769 (0.472 - 1.253)	0.292
GINS1	530
Low	265	Reference		Reference
High	265	1.463 (1.096 - 1.953)	0.010	0.916 (0.585 - 1.434)	0.701
CDC25A	530
Low	267	Reference		Reference
High	263	1.435 (1.074 - 1.916)	0.014	0.952 (0.597 - 1.517)	0.836
RAD54L	530
Low	266	Reference
High	264	1.212 (0.910 - 1.614)	0.189
CENPM	530
Low	266	Reference		Reference
High	264	1.704 (1.271 - 2.284)	< 0.001	1.457 (0.928 - 2.290)	0.102
DTYMK	530
Low	264	Reference		Reference
High	266	1.693 (1.261 - 2.274)	< 0.001	1.268 (0.819 - 1.963)	0.287
ANLN	530
Low	266	Reference		Reference
High	264	1.793 (1.339 - 2.400)	< 0.001	1.729 (1.017 - 2.939)	0.043
CDT1	530
Low	267	Reference		Reference
High	263	1.445 (1.081 - 1.933)	0.013	0.781 (0.453 - 1.346)	0.373
ORC6	530
Low	266	Reference
High	264	1.226 (0.919 - 1.634)	0.166
MCM6	530
Low	266	Reference		Reference
High	264	1.396 (1.046 - 1.862)	0.024	0.739 (0.462 - 1.181)	0.206
CHEK1	530
Low	267	Reference		Reference
High	263	1.494 (1.119 - 1.995)	0.006	0.939 (0.553 - 1.594)	0.815
CIP2A	530
Low	266	Reference		Reference
High	264	1.395 (1.046 - 1.861)	0.024	0.568 (0.335 - 0.965)	0.036
PKMYT1	530
Low	267	Reference		Reference
High	263	1.658 (1.238 - 2.219)	< 0.001	1.156 (0.681 - 1.964)	0.591
TRAIP	530
Low	266	Reference		Reference
High	264	1.427 (1.070 - 1.903)	0.016	0.906 (0.579 - 1.420)	0.668
UBE2S	530
Low	266	Reference		Reference
High	264	1.658 (1.239 - 2.220)	< 0.001	1.254 (0.804 - 1.955)	0.318
CDCA2	530
Low	267	Reference		Reference
High	263	1.710 (1.277 - 2.290)	< 0.001	1.404 (0.829 - 2.377)	0.207
PLK4	530
Low	266	Reference		Reference
High	264	1.547 (1.158 - 2.066)	0.003	1.015 (0.593 - 1.736)	0.957
PARPBP	530
Low	267	Reference		Reference
High	263	1.600 (1.194 - 2.142)	0.002	1.413 (0.898 - 2.225)	0.135
CENPU	530
Low	265	Reference		Reference
High	265	1.634 (1.221 - 2.188)	< 0.001	1.167 (0.730 - 1.864)	0.519
FEN1	530
Low	266	Reference		Reference
High	264	1.422 (1.065 - 1.900)	0.017	1.082 (0.672 - 1.741)	0.746

## Sheet: 原始
Characteristics	Total(N)	HR Univariate analysis	CI Low Univariate analysis	CI High Univariate analysis	P value Univariate analysis	HR Multivariate analysis	CI Low Multivariate analysis	CI High Multivariate analysis	P value Multivariate analysis
GINS2	530
Low	266	Reference				Reference
High	264	1.34790021504825	1.00843038022	1.80164642533952	0.0437297593891639	0.769325261989429	0.472287768955281	1.25317951816606	0.292154719889195
GINS1	530
Low	265	Reference				Reference
High	265	1.46278792281189	1.09576006547896	1.95275277365492	0.0098692022756728	0.915946989081312	0.585177587829212	1.43368253374047	0.700928846494965
CDC25A	530
Low	267	Reference				Reference
High	263	1.43490805358242	1.07435608801562	1.91646060854803	0.0144557928591351	0.951887504542443	0.597105871515746	1.51746928732076	0.835829381779092
RAD54L	530
Low	266	Reference
High	264	1.2117900475542	0.909934268090253	1.61378153438855	0.188764394567482
CENPM	530
Low	266	Reference				Reference
High	264	1.70363766157788	1.27063349928572	2.28420019114726	0.000369743418010309	1.45742149172619	0.927717196053818	2.28957425127019	0.102173276060502
DTYMK	530
Low	264	Reference				Reference
High	266	1.69327645684387	1.2606111018713	2.27444067012068	0.000468197976837163	1.26805753638676	0.819005134616694	1.96332092147361	0.286981036673334
ANLN	530
Low	266	Reference				Reference
High	264	1.79261604058433	1.33884986422901	2.40017372732884	8.87091989915432e-05	1.72874306066859	1.01693186026784	2.93879333176039	0.0431780201808453
CDT1	530
Low	267	Reference				Reference
High	263	1.44548267033167	1.08069555634934	1.93340311057388	0.0130301493806336	0.781098729743917	0.453434186464385	1.34554306627139	0.373279672957585
ORC6	530
Low	266	Reference
High	264	1.22578063055968	0.919271715999518	1.63448752757675	0.165554007397794
MCM6	530
Low	266	Reference				Reference
High	264	1.39553419713396	1.0456705282481	1.86245633089914	0.0236214277909469	0.739006007142674	0.462319616240418	1.18128208150475	0.206298202616785
CHEK1	530
Low	267	Reference				Reference
High	263	1.49414485763408	1.1191454456841	1.99479778450934	0.00646139151801541	0.938868566788137	0.552822695153996	1.59449710265109	0.815426551409382
CIP2A	530
Low	266	Reference				Reference
High	264	1.39505479161027	1.04560232174232	1.86129834558112	0.0236307095987415	0.568226663127631	0.334747837062058	0.9645515368313	0.0362911622346302
PKMYT1	530
Low	267	Reference				Reference
High	263	1.65786681466983	1.23848348106451	2.21926446109808	0.000680359833215896	1.15648866095697	0.680934793840764	1.96416167160171	0.590590434446261
TRAIP	530
Low	266	Reference				Reference
High	264	1.42679670443389	1.06990203420812	1.90274321451324	0.015520374719781	0.906322647074666	0.578522197332193	1.41986036903743	0.667605724126428
UBE2S	530
Low	266	Reference				Reference
High	264	1.65800983693225	1.2385623283884	2.21950608084542	0.000679573488892155	1.25410276459966	0.804366704414474	1.95529443914687	0.317686146560487
CDCA2	530
Low	267	Reference				Reference
High	263	1.71001363118347	1.27709963398199	2.28967775185699	0.000315510406354493	1.40359981455969	0.828722995828506	2.37726290853367	0.207258459676132
PLK4	530
Low	266	Reference				Reference
High	264	1.54669033086845	1.15788137970562	2.06605877038126	0.00315386689776421	1.014851069723	0.593337293618933	1.73581317876738	0.957068913684989
PARPBP	530
Low	267	Reference				Reference
High	263	1.59960206544685	1.19428567561275	2.1424746357014	0.00162789662287118	1.4134455114661	0.898072604118759	2.22457316337365	0.134815133936664
CENPU	530
Low	265	Reference				Reference
High	265	1.63414547151766	1.22075129857506	2.18753109269576	0.000965421205371744	1.16676923536435	0.730370853101678	1.86391672506021	0.518709530160803
FEN1	530
Low	266	Reference				Reference
High	264	1.42225000267646	1.06470456189539	1.89986512926385	0.0171082531526934	1.08169743075404	0.672009654787466	1.74114958522425	0.746430564164255
