# Supplementary material for: BIRC5 as a prognostic and diagnostic biomarker in pan-cancer: an integrated analysis of expression, immune subtypes, and functional networks
Source: Front Genet. 2024 Dec 5;15:1509342. doi: 10.3389/fgene.2024.1509342 (PMC11655497; doi:10.3389/fgene.2024.1509342)
Supplement: Supplementary file 2 [file DataSheet1.zip › Peer Review Only/Cox regression.xlsx]

## Sheet: 整理
Characteristics

## Sheet: 原始
Characteristics
