# Supplementary material for: BIRC5 as a prognostic and diagnostic biomarker in pan-cancer: an integrated analysis of expression, immune subtypes, and functional networks
Source: Front Genet. 2024 Dec 5;15:1509342. doi: 10.3389/fgene.2024.1509342 (PMC11655497; doi:10.3389/fgene.2024.1509342)
Supplement: Supplementary file 2 [file DataSheet1.zip › Peer Review Only/forest map.xlsx]

## Sheet: 整理
Characteristics	Total(N)	HR (95% CI)	P value
Pathologic T stage	527
T1	176	Reference
T2	285	1.507 (1.059 - 2.146)	0.023
T3	47	2.964 (1.762 - 4.986)	< 0.001
T4	19	3.357 (1.767 - 6.376)	< 0.001
Pathologic M stage	381
M0	356	Reference
M1	25	2.176 (1.272 - 3.722)	0.005
Primary therapy outcome	442
PD	71	Reference
SD	38	0.289 (0.141 - 0.592)	< 0.001
PR	5	0.702 (0.170 - 2.897)	0.625
CR	328	0.266 (0.185 - 0.382)	< 0.001
Pathologic N stage	514
N0	345	Reference
N1	96	2.293 (1.632 - 3.221)	< 0.001
N2	71	3.133 (2.154 - 4.559)	< 0.001
N3	2	0.000 (0.000 - Inf)	0.994
Pathologic stage	522
Stage I	292	Reference
Stage II	123	2.341 (1.638 - 3.346)	< 0.001
Stage III	81	3.576 (2.459 - 5.200)	< 0.001
Stage IV	26	3.819 (2.211 - 6.599)	< 0.001
Residual tumor	365
R0	349	Reference
R1	13	3.284 (1.710 - 6.307)	< 0.001
R2	3	11.159 (3.466 - 35.929)	< 0.001
BIRC5	530	1.226 (1.103 - 1.363)	< 0.001

## Sheet: 原始
Characteristics	Total(N)	HR Univariate analysis	CI Low Univariate analysis	CI High Univariate analysis	P value Univariate analysis	HR Multivariate analysis	CI Low Multivariate analysis	CI High Multivariate analysis	P value Multivariate analysis
Age	228	1.01973548006498	1.00242611099873	1.03734373825051	0.0252617251033386	1.01120255653182	0.993604774998169	1.02911201321308	0.213608050170223
Weight loss	214	1.00132006307084	0.989460827580059	1.01332143806073	0.828197369227151
Sex	228				0.00111051037789946
Male	138	Reference				Reference
Female	90	0.588002818563589	0.423717830353915	0.815984813171386	0.00149122920488075	0.581502109607098	0.41707039846799	0.8107616956744	0.0013883211170618
Grade	228				0.170491952830299
0	40	Reference
1	92	0.949742003832128	0.646980501115704	1.39418401680973	0.792336871066545
2	96	0.695898318568326	0.449582309036089	1.07716531556705	0.103845518637216
Stage	227				0.000172190444097107
Stage1	63	Reference				Reference
Stage2	113	1.44511113593248	0.979052457944193	2.13302788655589	0.0638254842469842	1.47790124465656	0.990302331732344	2.2055810826342	0.0558430758913015
Stage3	51	2.53689098494374	1.63709133189212	3.93125034878195	3.10538435549419e-05	2.03992764976178	1.17288408893414	3.54792502986736	0.0115800206251936
Score	225	0.980345570497434	0.969897217736102	0.990906479593013	0.000282395974994385	0.990954839291925	0.977246585781306	1.00485538430506	0.201088104761093
