# Supplementary material for: BIRC5 as a prognostic and diagnostic biomarker in pan-cancer: an integrated analysis of expression, immune subtypes, and functional networks
Source: Front Genet. 2024 Dec 5;15:1509342. doi: 10.3389/fgene.2024.1509342 (PMC11655497; doi:10.3389/fgene.2024.1509342)
Supplement: Supplementary file 2 [file DataSheet1.zip › Peer Review Only/Lasso-Riskscore1.xlsx]

## Sheet: lambda.min
event	time	lasso.risk.score	CIP2A	ANLN	KIF23	H2AZ1	CDC25C	PLK1	CDK1	HJURP	BIRC5
0	1523	1.98379	1.84056	2.3789	1.97357	6.41625	1.51894	2.80387	3.59408	2.39306	3.36948
1	121	3.25943	4.15382	6.47307	4.48708	8.58647	3.81698	5.42726	6.07637	5.18297	6.85256
0	607	2.32215	2.89596	4.51381	2.77058	6.81619	1.32717	3.70512	4.03995	3.75619	4.7813
0	426	2.05494	1.7	2.75719	1.82855	6.6487	1.25096	2.09484	2.74835	2.05568	2.65299
0	1369	2.30398	2.50454	4.03612	3.63557	7.6424	2.43859	3.94462	5.39542	4.27098	6.23901
0	1126	3.11508	3.02228	5.27178	3.56705	7.51238	3.22541	5.25834	5.63755	4.08073	6.41453
1	303	2.26037	2.48514	4.12516	3.39152	6.72487	1.36676	2.98163	4.17951	3.12852	3.49021
1	731	3.18631	5.25685	5.77206	5.07683	9.50642	5.0774	6.32535	6.39385	6.58055	7.30541
0	1431	2.87846	3.67254	5.87336	3.6812	6.89371	2.94439	5.05154	5.47166	4.3062	5.97999
1	244	2.5822	2.61824	4.61704	3.08631	7.36171	2.43813	3.74069	4.53573	3.4583	5.17486
0	578	2.32466	1.32297	2.97547	2.30568	7.09243	1.16053	2.83368	3.76801	2.18587	3.8516
0	610	2.34255	2.32559	4.20974	2.51266	6.10608	1.35101	2.5901	3.57964	3.83975	3.77648
1	91	3.61655	4.9175	8.53633	4.722	8.52146	3.25323	5.56587	6.097	5.25695	6.72265
0	455	2.37484	2.38562	3.64245	2.32812	6.57122	1.9358	3.43796	3.85987	2.92418	4.03059
1	274	2.72395	2.24726	4.88603	3.1041	7.51272	2.3966	3.48486	4.97528	3.52426	5.61038
0	912	1.76722	3.71784	5.20257	4.58471	7.87623	3.07931	4.12326	5.7602	4.22756	6.92006
0	365	2.29966	2.11313	3.07346	2.43795	7.29404	1.99823	3.58499	4.66356	3.0156	4.85218
0	913	1.97734	4.03839	4.6096	3.81155	7.81634	2.76634	4.35165	5.28044	4.19222	5.79038
0	669	2.37505	2.77867	4.20557	2.9289	7.69366	2.76602	3.67831	6.09549	3.30216	5.74423
0	791	2.45484	2.50965	4.07412	2.70186	7.5225	1.98408	2.8405	4.37438	2.98506	3.91339
0	791	1.95376	4.56604	5.28593	4.34415	7.74872	3.24039	4.11812	5.31619	5.2163	5.98973
0	761	2.5247	2.15416	3.60751	2.87545	7.33062	1.71119	3.76931	4.76235	3.11525	4.67725
0	761	2.11338	2.72347	3.89802	3.5079	7.04061	2.51738	4.19152	4.96372	3.9581	5.9514
0	730	3.19496	2.57316	4.51404	3.11858	7.07456	2.40893	4.3961	4.69209	3.9266	4.52851
1	457	2.56573	3.64144	5.0947	3.96529	7.40753	3.08721	4.73565	5.27822	4.25325	5.69491
0	457	1.46289	2.67041	2.86701	2.43216	7.20738	2.23738	2.93009	5.06492	2.81989	5.18158
0	151	2.18005	2.22777	3.47323	1.76214	7.47591	1.83714	2.99166	4.61433	1.78651	4.38771
0	882	2.70318	3.29675	5.22858	4.25313	7.69876	2.61988	4.19548	5.98113	4.45326	5.53647
0	670	2.40392	3.78441	4.42056	2.62936	8.73348	2.71627	3.95424	6.27487	4.83746	6.57273
1	275	2.5603	3.39734	4.63765	2.85913	7.74607	3.2762	4.02672	5.54321	3.7163	5.5931
0	62	2.97156	1.50954	4.11404	2.56949	7.31349	1.48378	3.62821	3.57166	3.05216	4.62499
0	14	1.58569	1.24659	1.56759	1.18644	6.96495	1.22737	1.90524	2.65418	1.50432	3.27039
0	225	1.89578	3.40151	4.13339	2.87725	8.52067	2.59467	3.68585	6.38295	3.91074	6.85218
0	182	2.27515	3.90161	4.9012	2.88912	8.45086	4.89969	3.53495	5.94935	4.37516	6.87514
0	264	1.89826	4.05046	4.03495	2.83216	8.45418	3.34812	3.4223	6.55888	4.84145	6.4844
0	2973	3.19107	4.20321	6.25425	4.94349	8.49421	3.81066	6.21454	6.23804	4.61025	6.85578
0	3674	1.83522	2.02814	3.31079	2.40253	6.72559	1.25689	2.52857	3.54175	2.17712	3.69917
1	1147	2.1609	2.0843	3.40765	2.20717	7.30908	1.43787	2.87869	3.57772	2.5749	4.11933
1	1492	2.46376	1.8694	4.4817	2.81389	7.36891	2.66492	3.62018	5.24656	2.11746	5.89351
1	864	2.47823	3.35303	5.60498	3.70836	8.33343	2.43242	4.98727	5.85764	3.20043	7.01333
1	1073	2.3711	4.70724	4.50801	4.4287	8.90245	3.91882	6.06927	6.543	5.31386	7.3799
1	354	2.14232	4.78909	5.46975	3.20688	8.65678	2.93387	5.10045	5.90913	4.37922	7.24328
1	1357	2.70851	3.38395	5.65389	3.92901	8.20968	3.54703	4.49228	6.63482	4.5911	7.33482
0	448	2.98714	2.66864	4.74891	2.52238	6.71684	2.62838	3.59297	4.06004	3.14458	3.84426
1	800	1.68097	1.89685	2.72759	1.72888	6.41684	0.628634	2.44424	3.34133	2.5699	3.8507
0	133	2.06156	1.7137	2.1871	1.72966	7.03077	0.744419	2.3838	3.21552	1.89429	2.45323
0	1324	1.86568	1.64975	2.54273	1.59335	6.92398	1.30987	2.19257	3.09525	1.63738	3.23837
0	1429	2.19177	2.96416	4.66192	2.51035	7.58197	2.09299	3.46905	4.666	2.52256	5.14812
0	1429	1.61327	3.68632	5.42463	3.06654	7.51421	2.23511	2.11876	5.25207	2.59622	4.64218
0	1429	1.43318	4.16827	5.35068	3.05821	6.30197	1.58496	2.02811	4.62849	2.64192	3.1039
0	1351	2.40489	2.09386	3.10975	1.84374	6.80953	1.79452	3.12073	3.5811	3.0042	3.89282
0	1367	2.57189	1.69216	4.35099	1.44334	6.60092	0.62854	2.57388	2.90331	1.77564	3.40114
0	1159	1.37557	1.92505	2.40637	2.00816	7.1173	0.892974	2.08165	4.3071	1.56027	3.72014
0	1280	3.18223	4.59649	6.08785	4.08675	8.52945	4.1314	5.56017	5.58844	4.69595	6.02847
0	1280	2.49448	4.39618	5.68452	3.62087	7.86363	3.4783	4.09362	5.38102	4.01273	5.16382
0	1280	1.99595	5.66414	6.45791	4.6403	7.09699	3.75333	3.1992	6.17428	4.91196	4.12482
0	1301	2.44366	2.24984	3.34253	2.62679	7.30421	1.82355	3.50833	4.24354	2.71068	3.94889
0	1301	1.60136	3.04998	4.0483	2.90687	5.95773	1.67591	2.22571	4.03826	2.56091	2.96886
1	97	3.32278	1.95371	3.91071	2.55481	7.26592	2.07871	4.24124	4.71684	3.19022	4.22768
1	97	2.36882	2.10487	3.57904	2.13881	6.50163	1.5214	2.66364	4.49608	2.3966	3.31022
1	97	2.39079	2.80126	3.42438	2.29405	6.05795	1.03858	3.50456	3.73335	2.59646	2.33087
1	761	3.12185	4.77611	6.06927	4.31171	8.24136	3.78185	5.78047	6.1188	5.72595	6.53952
1	761	2.50003	4.27066	5.53944	3.8183	7.16512	3.13777	4.37102	5.50391	4.9592	5.51899
1	761	2.37712	4.76137	5.68209	3.98699	6.98747	3.41457	3.82156	5.61278	5.16186	4.69876
0	1130	2.11588	3.07716	4.96143	3.45734	7.48388	2.08892	3.56238	4.03128	3.34008	5.21568
0	1163	1.52808	2.4517	2.80639	2.02187	7.92463	1.76282	2.29016	4.2531	2.0996	4.3413
0	1183	1.87664	2.99518	4.56322	3.16393	7.64167	2.04963	2.96811	5.48829	3.14254	5.4512
0	1183	2.19086	4.43302	5.95324	4.50318	7.94951	2.37393	3.49604	6.10903	4.1935	4.78858
0	1036	2.45443	2.66127	3.52648	2.41067	8.09346	1.73049	3.22137	4.44528	4.99627	5.37438
0	1036	1.66599	3.39439	4.30708	3.05478	7.50581	2.07611	1.56164	4.83282	4.87307	4.58393
0	1036	1.78889	3.72253	4.19359	2.89807	6.86828	1.65878	2.03221	4.40007	4.9027	3.66992
1	1026	2.65764	2.37598	4.1486	2.53134	7.39435	2.41616	3.59386	4.32106	3.27897	4.92906
1	808	3.17257	2.79743	4.75107	3.18878	8.45432	3.50684	3.7986	5.6327	3.65262	5.08956
1	808	1.89498	3.14965	4.5319	3.06636	6.6516	2.623	1.72897	4.72009	2.6099	2.94602
0	1013	1.48603	5.00862	4.70212	5.18903	7.7863	3.05294	4.9213	6.87264	5.19524	6.54972
0	863	2.04249	4.05096	4.44991	3.94166	7.55302	2.46184	4.37598	4.37676	4.74622	5.22363
0	852	1.84616	1.91732	2.5934	2.15572	6.54567	0.912727	2.54614	3.56557	2.0005	2.94518
0	852	1.29557	2.05641	2.51984	1.96514	6.01983	0.918768	1.54265	3.19741	1.60212	2.3769
0	852	0.978016	3.28285	2.8436	2.45683	5.08825	0.784923	2.18552	2.88593	1.33525	1.15568
0	595	2.33935	3.19287	4.58321	3.26269	7.02808	1.90393	3.66125	4.89667	3.65565	4.50691
0	728	2.4208	1.75685	3.31383	2.1102	6.63411	0.927138	3.28388	3.3376	1.95397	3.30645
0	728	1.88547	1.81299	3.05443	1.92079	5.90885	0.390888	2.57061	2.86213	1.7327	2.7105
0	728	1.5021	3.19308	3.10903	2.28797	5.93645	1.04635	2.75253	3.16628	1.5996	1.85878
0	845	1.92836	2.1354	3.30625	1.99617	6.24484	1.21512	2.69586	3.44146	1.69968	3.1359
0	845	1.35326	2.51432	3.613	2.07806	5.62326	0.904041	1.778	3.567	1.65842	2.77119
0	845	1.16601	3.07617	3.72416	1.85806	5.71103	0.781989	1.2364	3.66944	1.2716	1.83094
0	704	1.2157	1.4983	1.02311	0.966578	6.1592	0.233152	1.42616	1.90512	0.838508	1.34204
0	658	2.15178	2.12191	3.80511	2.80366	6.74935	1.42739	3.21168	4.11436	3.27925	4.76573
0	705	3.27335	2.97999	5.90049	3.45746	7.65442	2.30582	4.44206	4.87205	3.74519	5.16213
0	705	2.82966	3.15274	5.90215	3.54471	7.22254	2.23245	3.99108	4.72633	3.55425	4.99377
0	705	1.69102	4.39459	5.76112	3.51573	6.53721	1.8246	2.33362	4.6893	2.96538	3.02981
0	2616	2.21027	0.725261	2.38073	1.60056	6.30735	0.742179	2.02772	2.54644	1.2112	2.39517
1	987	2.29684	2.04625	3.45179	2.1136	6.94364	1.46597	2.79467	4.01499	2.19736	3.5439
0	1864	2.14287	3.28488	3.68169	3.07793	7.03483	2.50914	4.50115	4.93332	4.03974	5.50336
1	500	3.14467	3.23616	6.77583	4.23922	7.47466	3.03624	5.02717	5.65404	3.49627	6.33264
0	691	2.05135	1.52697	2.05022	1.37178	7.13237	0.965027	1.75894	2.98198	1.69055	2.12496
0	592	3.08754	2.86531	5.83113	3.90949	8.2121	2.40629	4.13523	6.47228	4.61273	6.49112
1	557	3.0577	4.64657	7.15646	4.46889	8.32506	2.93159	5.18693	5.96375	5.36565	6.64785
0	218	3.06176	3.22078	6.38403	4.17417	7.76651	2.55939	4.35229	5.04705	4.75203	6.1194
0	1097	2.43865	4.79999	5.68369	4.71348	8.21799	3.35882	6.2373	6.58666	5.25275	7.62485
1	574	2.68565	4.65137	4.96084	4.70478	8.90329	4.11739	5.92182	5.69112	5.68515	6.87906
0	882	2.66073	4.72594	5.2001	4.40476	8.23657	3.89096	6.01205	5.82717	5.78995	7.03954
0	889	2.51777	1.65517	3.45212	2.37601	6.79696	1.31696	2.8863	3.45954	2.49759	3.39938
0	719	3.11562	1.88292	4.34241	2.69664	7.22219	2.71374	3.29706	3.94273	3.45596	4.33493
0	385	2.92748	2.17482	5.10285	2.63082	7.59026	1.83248	3.06908	4.40337	2.67475	4.37948
0	285	2.2021	2.44228	4.20475	3.99387	7.70929	2.56594	3.77979	5.00477	3.5886	5.81797
0	260	2.57255	2.12925	4.02435	2.62737	7.19182	1.64349	3.31457	3.72278	2.8281	4.08828
0	486	2.35854	2.54117	3.84187	3.33654	6.80561	1.8894	3.46651	4.42155	3.57756	4.08494
0	466	2.33545	2.67545	3.66503	3.23218	7.09486	2.84665	4.08265	5.03181	3.86868	5.44083
0	287	1.891	2.51137	3.65158	3.20152	7.44554	1.99469	3.14112	4.64915	3.02439	4.90376
0	351	2.5005	2.65327	4.3025	2.23524	7.15253	1.7379	2.95103	3.8351	3.36867	4.07241
0	415	2.67467	3.49612	5.21136	3.80677	7.28294	2.03355	3.76471	4.71002	4.51006	4.32672
1	409	2.56028	1.70699	3.09707	2.07015	6.37646	1.47368	3.07979	2.92516	2.98979	3.29455
1	2318	1.57405	0.849679	1.39045	1.16247	6.78739	0.991535	1.41164	2.51612	1.18142	2.73086
1	855	2.99339	3.06209	4.96505	3.88323	7.78989	3.81836	4.2951	6.20154	4.15497	5.67698
1	869	3.00061	2.41243	5.41011	3.03055	7.62647	2.07303	3.40219	5.54524	4.03671	5.64118
1	385	2.59365	1.50457	3.59688	2.02141	7.05115	1.34596	2.98743	3.11238	2.30728	3.86633
1	1081	2.93889	2.61131	4.79327	3.27673	8.59625	2.77661	4.12567	5.47393	4.04767	6.28521
1	1421	1.53611	1.63719	2.23109	1.65366	6.67463	1.36098	2.18495	3.65554	1.86841	3.90624
1	428	2.05936	1.34693	2.21176	1.16652	6.83941	0.902652	2.55528	3.5939	1.60393	3.49389
1	999	2.69582	2.034	3.74768	3.11801	7.36311	2.22956	4.01373	5.3498	3.84553	5.58546
1	268	2.43561	3.51628	4.66737	3.71958	8.07167	2.56167	4.27771	6.07819	4.85007	6.24556
1	896	1.53597	0.855432	1.09842	1.10816	7.03697	0.662388	1.42218	2.12829	1.09167	2.39196
1	905	2.41072	1.14659	3.22305	2.25997	6.05738	1.95024	2.82615	3.56384	2.15244	3.84739
0	1700	3.09703	2.19169	3.61559	2.86485	8.21571	2.04156	4.22719	5.31695	4.23069	5.2954
1	488	3.28195	2.6208	5.17628	4.29867	7.67277	3.74031	4.76751	4.93832	4.71868	5.97833
0	1621	1.91287	4.38234	5.57299	4.93526	7.63347	2.76105	5.13553	5.50593	4.43115	6.60415
0	1683	1.92935	2.23759	3.22293	2.45017	6.76964	1.73266	3.00214	3.811	2.17498	3.84572
0	522	2.61997	3.96073	6.52363	4.4855	7.66092	2.69031	4.40722	5.51593	3.935	5.64712
0	354	3.14263	2.57836	5.41934	3.1452	7.41009	2.82827	4.1398	4.18573	4.14802	5.63264
0	677	3.12796	3.84109	6.50939	4.19152	8.00156	3.07598	4.56335	5.71567	5.0156	6.09884
1	677	2.953	2.39996	4.73573	3.1601	7.41502	2.56601	3.54418	4.85755	3.42794	4.60438
0	4765	3.00317	2.07187	3.21182	2.92894	7.25031	2.68068	4.35292	4.19124	4.40505	4.89103
0	2224	1.55248	2.54612	2.49283	2.94888	7.06106	2.54733	3.27462	4.38179	3.96561	5.40373
0	1893	2.71706	3.79173	5.60573	3.72312	7.62797	2.13822	4.51583	4.87415	4.59079	5.40249
1	879	1.99707	2.8373	4.20402	3.32468	6.88503	2.22817	3.25072	3.97297	3.96058	4.98214
1	260	2.50532	4.08152	5.26303	4.81337	8.27101	3.15158	5.34229	6.33628	5.52706	7.11633
1	1229	3.30794	2.25311	4.1385	3.52406	7.33167	2.70903	4.91272	4.47718	4.2066	5.01365
1	1135	2.75217	2.06309	3.60919	2.02807	7.06335	2.18024	3.07574	4.14065	3.48774	4.21807
0	3759	2.62732	2.38651	4.06531	2.96649	7.16195	1.79871	3.92118	4.37198	3.03545	4.41722
0	6732	2.28925	3.38375	4.24766	3.12234	7.227	2.52554	2.68421	4.66667	4.97847	4.24101
0	4992	1.70467	1.42137	1.8581	1.76303	6.34421	0.596649	2.12181	3.02827	1.48016	2.33688
1	300	3.277	1.61876	3.66795	2.72975	7.04895	2.26072	4.26635	3.35202	3.97056	4.57732
1	624	2.85672	3.31338	5.04558	3.63886	7.83131	2.30518	4.36937	5.13296	4.31105	5.16758
1	2174	1.98725	2.47617	3.63802	2.28777	7.7195	1.65581	3.16538	4.51995	2.54003	5.02498
0	3094	1.85311	2.77796	3.57792	2.80052	7.04107	1.52682	3.29038	4.86089	3.38398	4.87052
1	478	3.00707	2.0943	3.61951	3.09909	7.47938	2.82898	4.05662	4.91856	4.0876	5.00668
1	1830	2.08506	2.01821	2.71416	2.128	7.54695	1.72094	2.92488	4.20311	2.49467	4.18062
0	1442	2.24319	3.59037	4.57156	2.61044	8.0999	2.65134	3.64356	6.19922	4.2979	6.31388
0	1442	3.11668	3.79223	5.8984	4.48539	7.80032	3.36093	4.70869	5.38297	4.85064	5.31362
1	1499	1.41034	2.45533	2.54552	2.18419	8.44391	2.02304	2.20664	5.48899	3.28948	5.73773
1	250	3.1758	4.62004	6.83634	5.09283	8.26184	4.39345	5.81689	5.99271	5.31405	6.84546
1	282	2.01661	2.27426	3.9323	2.61998	6.7025	2.18688	2.86221	3.33905	2.59865	4.32718
1	434	2.37678	5.13425	6.4298	4.60449	8.64992	4.23415	4.99141	5.31167	5.0187	6.80494
1	1235	3.30888	1.30947	4.05638	2.8425	7.43219	2.032	3.55724	4.07984	2.69069	3.95795
1	2393	3.21711	4.04776	6.54454	4.23167	7.87341	3.32544	4.84962	5.52852	4.86199	5.75915
1	653	2.50126	1.279	2.77859	1.8398	7.31175	1.67996	2.76477	3.36548	1.98863	3.61473
1	257	3.06415	3.24077	5.26539	3.86694	7.21691	3.3758	4.60112	5.50063	3.84304	4.9665
1	460	2.19704	3.19656	4.55997	3.66754	7.40478	2.71044	4.16029	4.34457	3.77781	5.53617
0	1474	2.7678	2.57911	4.55815	3.10145	7.34282	2.28478	4.15381	4.66581	3.79504	5.35793
0	1847	1.91878	1.40234	1.99125	1.10131	6.12311	0.670025	1.94295	2.61659	1.05631	1.74446
0	1750	2.04459	1.97026	4.14686	2.87556	6.80504	1.62807	2.44353	3.84706	2.25707	4.03998
0	1617	3.13644	4.37935	7.02624	5.21061	7.99276	4.00688	5.4736	7.06346	5.48323	7.17159
0	1617	3.06225	3.37764	6.75226	4.28592	7.46162	2.77492	4.81123	6.10099	4.30904	6.61277
1	1288	2.73181	4.05342	6.48148	4.43628	7.37106	3.18772	4.78676	4.99945	4.16965	5.68951
1	119	3.64584	3.9796	6.4444	4.90512	9.15042	5.16366	5.69304	6.09225	5.80528	7.42229
1	777	2.77304	4.13966	5.26589	4.41286	7.9132	3.30113	4.89102	5.15275	5.70833	5.80085
1	336	3.53115	2.55969	5.4434	3.53314	7.23064	2.43875	4.9723	5.23247	4.1645	5.43514
1	370	2.80333	3.82174	5.47222	3.86641	8.79228	3.67031	4.96066	5.66004	3.40039	6.07243
1	189	3.99462	3.88387	7.86045	4.73991	8.03034	3.02098	5.49299	5.94439	5.01726	5.98148
1	1268	1.93145	0.982729	2.47825	0.868055	6.74465	1.51293	1.38962	3.93217	1.93191	4.08929
1	22	3.452	2.33477	5.33454	3.1481	6.68334	2.25583	3.90446	5.00136	4.05495	4.44088
1	308	2.97856	2.26864	4.80812	3.42006	7.52465	2.0475	3.51128	6.18479	3.69747	5.02712
0	1125	1.42668	1.41424	1.56301	0.996316	5.95437	0.52707	1.53107	2.22512	0.881195	1.7291
0	1119	2.09929	1.81422	3.00009	2.35645	6.65073	1.18136	2.68921	3.21732	2.33783	3.20369
0	829	2.43868	1.36832	2.82812	1.64754	6.63586	1.35789	2.65109	3.66921	1.96654	3.27053
1	1043	3.19083	4.57855	7.18593	6.53409	8.76055	3.63262	5.64165	7.42845	6.14605	6.98263
1	929	2.15743	2.47025	3.90025	2.59887	6.80653	1.55218	3.11288	3.94897	2.96149	4.17903
0	424	2.11557	2.16414	3.29813	2.5966	7.39841	2.91797	2.46019	4.47746	2.91466	4.4207
0	1071	2.49733	3.76498	4.68941	4.13119	7.66504	3.27135	4.24717	5.84413	5.63782	5.95549
1	701	2.51193	2.6053	4.04022	3.17105	6.99905	2.27745	3.93336	4.14516	3.63926	4.66786
0	1178	1.8082	4.30882	4.3945	4.87574	7.99331	2.95286	4.53457	5.4475	5.13443	5.89556
0	1479	2.50204	2.41438	4.37547	3.03557	7.43945	3.0005	3.4486	4.64559	3.73282	5.64056
0	2065	1.7495	4.63386	5.38955	4.84772	7.79237	3.39357	5.08828	6.33923	3.70003	6.54187
0	930	3.2698	3.57646	5.98123	4.12871	8.71969	3.35321	4.94497	5.95486	4.96696	6.61572
0	435	3.02343	1.29848	4.34794	1.57599	7.01845	0.882839	1.97849	3.44911	1.25248	2.27226
0	2449	2.07105	2.0022	3.78251	2.49054	6.33109	2.53613	2.51758	3.59735	1.97038	3.74402
1	171	2.79984	2.94847	6.27982	3.59387	7.55914	2.15853	3.73773	5.02053	3.27208	5.49668
1	1293	2.40488	4.36643	4.34587	4.81527	8.05351	3.48866	5.4116	6.71744	5.62584	6.27181
0	1239	1.68975	3.41963	3.68474	3.08904	7.21821	2.64441	3.84095	4.52718	3.65438	5.45369
1	464	2.88448	2.90464	4.19271	3.22174	7.32165	2.46158	3.63972	5.62191	4.15604	4.1614
0	1400	2.40479	2.67947	4.08716	2.71739	6.55145	1.75061	3.18307	7.42202	3.34758	4.69688
1	1632	1.826	1.97078	2.49013	2.38175	7.39797	2.25441	2.14545	4.25824	2.44339	3.74049
1	118	3.44434	3.24911	5.95608	4.81447	8.5409	4.10387	5.24396	5.82758	4.7306	6.49387
1	176	2.97043	4.32676	6.68016	4.86627	8.32627	2.9337	4.84643	6.35899	4.82546	5.94456
1	237	2.71743	3.14001	5.90675	3.67615	7.4943	2.67353	3.80179	5.22348	4.22328	5.93356
0	2109	2.08332	1.62199	3.00895	1.68814	6.78572	1.1705	1.93493	3.06509	1.7615	2.81846
1	1379	2.86663	2.69524	5.2657	2.90568	7.42251	2.5525	3.68558	4.09254	3.48251	5.05841
1	995	3.1688	2.73489	5.58707	2.92649	7.51359	2.24543	4.01518	4.55544	3.54958	5.04402
0	2823	1.92506	1.76655	2.44975	1.80331	7.24758	1.78781	2.623	3.36369	2.37793	4.1088
1	760	2.68462	2.47776	4.09912	2.6968	6.6717	1.74868	3.79419	4.63876	3.34976	4.23537
0	1233	2.23258	2.6937	4.6131	3.73747	6.78468	2.03372	3.86131	4.74028	3.14001	4.94065
0	3261	2.3722	1.9279	3.67724	2.35225	7.18226	1.36502	3.05198	3.77269	2.06406	3.80331
0	2137	2.19698	2.40871	3.89463	2.39006	7.1544	1.65393	3.21557	4.10404	3.23475	4.89858
1	952	2.67432	2.30702	4.08818	2.74285	7.1276	2.25535	3.13305	4.60651	3.03944	3.98322
0	872	1.90988	2.17846	3.22546	2.15756	6.72844	1.54161	2.8928	3.42457	2.5408	4.10989
0	609	2.77641	1.95803	4.37049	2.61101	6.71435	2.2966	3.73391	4.0376	2.83336	4.76927
1	243	2.17893	2.05506	2.88479	2.01382	6.51024	0.905351	3.11121	3.25965	1.72901	2.63782
0	824	2.78191	4.70401	6.02211	4.96643	8.85518	3.2137	5.75534	6.5619	5.4697	7.00193
0	487	1.87446	1.86453	2.25948	1.73652	6.46644	0.976217	2.39613	3.03337	2.05967	2.61082
1	995	2.07452	2.56815	3.57937	2.55486	6.64282	1.98859	3.09677	3.57341	3.16265	4.03386
0	670	2.25068	2.90339	4.63531	3.44623	6.87917	2.56411	3.68197	4.99329	4.30294	5.76499
0	705	2.41711	2.8879	5.10916	3.83393	7.22945	1.75202	3.3412	5.15687	3.03738	4.25435
0	442	1.86026	2.23432	2.68623	1.93059	6.53392	1.40136	1.93365	4.04193	2.02966	2.37879
0	652	3.31812	3.78614	7.24525	4.68975	7.48752	2.55761	4.77185	5.74555	5.06723	5.89076
0	119	3.08998	3.08948	5.6876	3.76255	7.91341	3.57597	3.48872	5.77261	4.59892	5.49147
0	704	2.23782	1.71066	2.39994	1.69363	6.04177	1.19642	3.01037	3.0928	2.69437	3.10755
0	773	2.58736	2.55353	4.57387	3.16358	7.07801	2.45265	2.9602	5.09575	3.36704	4.26228
1	468	1.55938	2.42889	2.99733	2.04044	6.29331	0.882917	2.58782	2.83443	1.90176	2.98366
0	567	3.09564	2.9845	5.43233	3.51861	7.68574	2.92668	4.23058	5.45191	4.40131	5.73499
1	343	2.34368	2.89453	4.87136	3.23205	7.11555	2.19125	3.60103	4.22425	3.50346	5.05088
0	1040	2.02392	3.52776	4.49967	4.35612	6.65936	2.50472	3.80556	5.55425	4.84915	5.13449
0	537	2.33709	3.49301	4.72882	3.87586	7.75239	3.56135	4.17761	5.58995	4.59963	6.27357
1	561	2.4628	3.96495	5.68019	4.94293	7.54811	3.47415	4.54781	6.30127	4.87809	6.13467
1	187	2.17427	2.25789	3.99656	2.62401	6.84451	2.37945	2.26129	4.70064	3.44195	4.52185
0	603	2.83735	4.84081	7.63846	4.51576	8.13112	2.62108	4.88378	5.14943	4.89366	6.22105
0	889	2.56918	3.66317	4.11347	4.29202	7.74181	2.93606	5.28007	5.28338	4.664	5.4196
0	904	2.62759	3.3528	4.29539	3.57272	7.92846	2.90433	4.48679	6.1042	4.11289	5.53058
0	462	2.02069	1.34454	1.62807	1.11916	6.71623	0.764941	1.98736	2.42323	1.43552	1.815
1	702	2.72477	3.84999	6.0773	4.54823	7.97168	2.57367	4.48567	5.61313	4.38676	5.60577
1	598	3.20632	2.25453	4.80128	3.09094	7.64798	2.17009	3.39259	4.32252	3.78029	4.20202
0	600	2.17409	2.2158	3.56311	2.21748	7.49598	1.49662	2.46506	3.85188	2.38435	3.66821
1	154	2.56264	2.32498	3.54654	2.54572	6.37959	2.0068	3.5623	4.26526	2.90576	3.576
0	541	2.59779	2.57347	4.14304	3.00135	7.78685	2.60298	3.71789	4.6074	3.77408	5.29572
1	719	2.81344	1.79581	3.33181	2.19648	6.56936	1.35084	3.45298	3.76744	2.76292	3.2526
0	476	1.95584	1.55655	2.15882	1.77577	6.31834	1.32705	2.27259	2.77802	1.81607	2.42172
0	547	2.97708	1.80074	3.8659	2.41608	7.19539	1.98899	3.75102	4.27949	2.92166	4.42864
0	515	2.26476	2.78193	4.88812	3.88051	6.96971	1.48052	3.55129	5.51388	3.97345	5.25721
0	599	2.62207	4.89566	6.43113	4.79314	8.19943	3.21171	5.3222	6.87861	5.30815	6.79718
0	888	1.67908	1.97552	2.55545	2.28336	6.60989	0.736735	2.15843	2.82564	1.72395	2.26385
0	977	1.4906	1.91514	2.06729	1.22268	6.91902	0.57889	1.42562	2.52945	1.40141	2.06723
0	674	1.92204	2.90103	3.67132	2.70108	6.81822	1.75928	3.33444	4.08543	3.93707	4.8521
1	469	2.89698	2.92001	5.84655	3.75802	7.73763	1.86912	3.9706	4.88359	3.75472	5.26817
0	534	2.3629	2.60881	4.16131	3.31252	7.20024	2.45494	3.82142	5.17729	3.66803	5.44277
0	478	2.66065	2.92444	4.80415	3.8786	7.36095	2.0212	4.35269	5.0612	4.48416	5.51666
0	440	2.73276	2.9536	5.61286	4.23331	7.00629	1.83742	4.08716	4.49833	4.90991	5.43511
0	11	3.14796	2.89929	5.52064	3.62152	7.19838	1.90161	4.7699	5.36881	3.79384	5.20981
0	418	2.05694	2.88278	3.66928	3.49769	6.92642	2.72709	4.29154	4.67886	4.52047	6.05877
0	617	2.51653	1.4557	2.65037	2.10745	5.99738	2.01956	3.39825	3.03914	3.03016	3.71662
0	539	2.82378	2.58323	4.6492	2.64254	7.01029	1.83406	3.68997	4.19442	3.76023	4.59578
0	552	2.62368	4.00346	5.41278	3.3123	7.61012	2.20195	4.57757	4.96875	4.09273	5.17793
1	607	2.12436	1.20395	2.08811	1.76197	6.06443	0.829768	2.22774	2.47015	1.1865	1.55464
0	791	1.78448	1.98419	2.04628	1.42718	6.17396	0.89933	2.49075	2.73985	1.84294	2.3272
0	520	2.05509	0.864414	1.93206	1.0333	6.00173	0.443288	2.42086	2.25296	1.2397	2.5833
0	536	2.00147	3.66552	4.51753	4.16959	7.9253	2.48081	3.90565	4.84651	4.23596	5.29587
0	446	2.71399	1.799	4.06089	2.74149	7.03701	2.05022	3.35455	4.4961	3.19186	4.79986
0	48	2.53179	1.49185	4.44161	2.39256	5.90046	1.36838	3.00556	3.89784	2.46242	4.37457
0	416	2.53654	1.37284	2.60661	1.85431	6.0359	1.16292	2.73147	2.82022	2.13819	2.18976
1	375	3.74183	2.99722	4.34246	3.58866	8.25518	3.38348	5.55711	5.39725	5.46123	5.63172
0	515	2.10429	1.98269	3.45291	2.2294	6.82067	1.43381	2.89769	3.55972	2.27364	3.97646
0	689	2.54422	2.57548	4.06887	2.09855	6.86844	2.12439	3.23645	3.77847	3.16379	4.09335
0	630	2.36298	2.46344	3.97368	2.9481	6.9472	2.36712	3.50848	4.34538	2.94272	4.45882
0	651	3.29714	2.09363	4.75545	3.09474	7.20267	2.795	3.61517	5.09708	4.35213	5.0506
1	99	3.28198	2.17393	4.34818	3.25223	5.54678	2.69062	5.01538	5.13727	4.56939	5.1736
0	626	2.24718	2.12198	3.20813	1.61027	7.56661	1.35214	1.97735	4.24798	3.24588	3.86194
0	596	1.95019	0.663208	1.13067	0.746743	6.84222	0.745711	1.67157	2.12347	1.345	2.3278
0	28	3.47034	4.24943	6.67111	4.56	7.92616	4.00228	6.09828	5.61225	5.72165	7.01944
0	481	2.9911	2.21956	5.38847	3.98202	6.97823	2.30156	4.31822	4.66597	4.31709	5.91626
1	614	3.81379	2.66198	4.57603	4.21392	8.12569	4.27534	4.92081	6.52456	5.39274	5.63833
0	608	2.20165	1.63445	3.04257	1.83042	6.52949	1.02084	2.3197	3.07996	1.8486	2.72541
0	546	2.1781	2.24501	4.3019	2.51405	6.63932	1.03281	3.03865	3.48318	2.36762	4.00173
1	139	3.02986	3.26173	5.45042	3.7154	7.97534	3.7794	4.55513	5.17497	4.82446	6.42926
0	1216	1.94838	1.69684	2.56172	2.10973	6.50767	1.00087	2.26571	2.64381	2.44329	2.76167
0	1289	1.79764	0.895613	2.95747	1.371	6.00623	0.720629	1.32008	2.50093	1.30165	3.00659
1	444	3.47473	3.28824	5.43704	4.44897	7.93034	2.76288	5.40197	6.26274	4.77894	5.54569
0	2696	2.41023	3.40652	5.03744	4.01578	7.38455	2.88204	3.70837	4.69906	3.84215	4.65606
1	1498	2.5546	3.17137	4.97461	4.42771	8.14426	3.14726	4.25966	5.20501	5.1139	6.45664
1	1454	3.01285	4.6209	6.36086	4.61155	8.06619	3.73224	4.67263	6.5184	5.87602	6.02073
1	594	2.57693	0.453649	2.26234	1.47228	7.27476	1.18187	2.18865	2.78438	1.80223	3.24205
1	1725	2.61148	2.44575	4.88369	2.97669	7.54284	1.67243	3.24275	4.62187	3.46489	4.98787
1	1653	2.54145	1.27816	2.18685	1.47576	7.14984	1.23744	2.1173	3.18837	1.67243	1.92323
0	2067	2.46146	3.24324	4.80464	3.60145	7.23171	2.74295	3.61893	5.35588	4.1605	5.01169
0	2199	2.08965	2.34837	3.79865	2.81229	6.68913	1.72927	2.56203	5.18642	3.27839	4.26881
1	414	2.9725	2.4636	4.51639	2.70241	7.54271	2.50952	3.19683	4.68694	3.21073	4.03004
1	1194	1.93709	2.67349	3.32031	2.99482	7.8683	1.06295	3.44582	4.62327	3.43916	4.82308
0	1246	2.95869	3.41319	5.60973	4.47231	8.78981	2.77497	4.60198	5.77377	5.30638	6.60618
0	910	3.1035	3.42512	5.33563	3.3973	7.86559	3.09322	3.82177	5.90819	4.35401	4.86925
0	1728	1.94238	2.58928	3.20356	2.10682	8.62749	2.19475	2.98896	5.54671	3.2783	5.99741
1	628	1.77585	3.33057	3.67786	3.36069	8.0693	3.22883	3.16216	5.9251	4.24374	5.96969
0	1189	2.14772	3.36414	4.20246	6.10054	9.52672	4.00588	4.03872	7.24542	5.32646	6.81388
0	2488	2.51572	3.54916	5.10944	3.62612	6.8221	2.12905	4.53635	4.67795	3.77739	4.77264
0	1126	2.00569	1.6421	3.24323	1.93787	7.42909	1.56184	2.40081	4.10734	2.23536	4.70491
1	1167	2.13377	2.01828	3.63848	2.48143	6.69704	1.54809	2.90626	4.17509	2.2371	4.00886
0	2676	2.94208	3.43283	4.66643	4.20165	8.34151	3.78977	5.27375	5.24215	4.83158	6.25529
1	62	2.91594	4.422	5.84346	4.49909	8.6988	2.74895	5.08264	6.36708	5.04111	5.88123
0	1305	2.15453	2.72714	3.50386	2.71497	7.33323	2.93574	2.85748	4.71868	4.00653	4.8415
0	864	1.89516	3.0365	4.3783	3.42531	6.5719	2.03037	3.18303	3.85341	4.10189	4.77488
0	1559	3.12914	2.00191	4.85066	3.20739	7.34195	2.61162	3.52247	5.15731	3.49089	4.94059
0	866	2.50101	2.53508	4.03062	2.78831	7.35628	3.51347	3.65628	4.46397	3.2377	5.27834
0	610	0.625823	1.50802	2.54705	1.43403	7.54846	1.38134	1.70097	3.89456	1.6554	6.6973
0	610	1.8316	3.87714	4.73579	3.21884	8.08811	2.40231	3.51276	5.26601	3.77182	5.73186
0	573	1.81315	1.3856	2.335	1.21667	7.33782	0.824646	2.37835	3.9375	1.78094	4.40583
0	427	1.68338	1.71449	2.312	1.38256	7.73344	1.23413	1.62377	4.29673	1.59311	3.62888
0	385	1.76301	1.59798	2.08634	1.89472	7.18551	1.43125	2.37387	3.78766	1.73955	3.55629
0	448	2.13769	1.71497	2.58337	1.74429	7.00506	1.07676	2.13169	3.43413	2.04928	2.67846
0	174	3.13086	2.22429	4.3323	2.77172	7.49326	2.52932	3.75481	4.31454	2.71997	3.90086
0	141	1.97669	2.2759	3.30714	2.25828	7.06954	1.63259	2.76613	3.59109	2.41126	3.85963
0	422	1.51427	1.64349	2.55361	1.38438	6.48502	0.713432	1.87015	2.54194	1.09761	2.89251
0	202	2.67389	2.3074	5.19702	3.47024	7.37088	2.17415	3.79144	4.27612	2.41519	4.88891
0	186	2.16462	3.72562	4.9162	3.76046	7.07608	2.17485	3.97849	5.18702	3.50288	4.58858
0	690	1.58772	1.44217	1.89391	1.85104	6.53682	0.951588	2.25776	2.86501	1.92395	3.22276
0	414	1.63705	2.09329	3.59267	3.01648	6.62333	1.72255	2.47516	3.79709	2.7978	4.5182
0	165	2.65734	2.40809	4.87649	2.50363	6.57862	1.66298	3.16551	3.95721	3.25862	4.2987
0	230	2.93301	3.55106	4.78085	4.29308	7.61624	3.72596	5.30609	5.61945	5.02673	6.01019
0	184	3.22956	3.28951	6.6905	3.95903	7.3682	2.51884	4.31623	5.27507	4.66227	5.80357
0	134	2.48321	3.84906	4.84285	3.1899	7.27018	2.48648	3.85293	4.30815	4.51193	4.48432
0	408	2.10294	3.28579	4.80802	3.71544	7.19069	1.78685	3.82323	4.23926	4.26187	5.2942
0	411	1.55108	3.1897	3.59372	3.93035	7.44812	1.95442	3.24565	4.27802	3.29672	4.31805
0	426	2.42206	0.973428	2.07252	1.68854	7.10239	1.49825	2.57126	2.55621	1.69688	2.80492
0	409	3.02993	1.64667	2.95438	1.77606	6.28686	1.10876	4.13012	3.2681	2.19125	2.79853
0	129	2.33679	3.22016	5.02463	4.44255	7.85523	3.31207	5.04637	4.42304	4.20797	6.86281
0	813	2.67926	2.26505	3.98938	2.68787	6.83673	1.92987	3.86133	4.17149	3.18377	4.44328
0	591	2.50955	3.50934	4.12843	2.61042	7.09551	2.05099	3.93657	3.97045	3.7253	3.78282
0	256	2.7362	1.49682	4.43038	3.15869	6.74327	1.60526	3.15249	4.41791	2.13852	3.96279
1	210	3.14654	3.13481	5.44362	3.3691	7.35845	2.08488	4.45045	5.12082	4.64735	5.29126
1	1600	2.41086	2.21307	3.54088	2.30894	7.18136	1.51425	3.44887	4.1472	2.19011	3.86686
1	711	2.54448	2.86299	4.3239	3.6515	7.56119	2.89311	4.50181	4.76141	3.96029	5.73903
0	2515	2.32961	1.92683	3.41044	1.92824	6.87726	1.80376	2.81332	3.40537	2.33674	3.76577
0	800	2.99617	5.11915	6.21879	4.66104	8.8647	4.24664	5.85791	6.31866	5.2104	6.55937
0	467	2.84176	3.19262	4.87409	2.90396	7.54728	2.07259	4.21773	4.34637	3.81835	4.73922
0	131	3.27201	3.41814	6.30087	4.31198	7.76724	2.36765	5.232	6.19199	4.18834	5.96425
1	922	3.06874	1.02375	3.41393	2.057	7.16843	1.60127	3.27657	3.41265	2.0059	3.57532
1	281	2.38234	4.28707	6.21754	4.2297	8.02652	2.88319	4.57379	5.56751	4.92894	6.77509
1	38	1.95163	1.03816	2.18995	1.31069	6.51599	1.1551	1.81073	2.87379	1.38841	2.83952
0	1189	1.9122	1.24835	1.86255	1.51071	6.55531	0.834064	1.93716	2.24355	1.40621	1.99541
1	1531	2.31702	3.84529	4.569	3.34846	8.89243	3.72049	4.12026	6.07499	3.90846	6.30813
1	340	3.46253	3.70491	6.3121	4.57607	8.72001	2.96991	4.59978	6.20232	4.81074	5.40466
1	2027	2.61838	4.75533	6.65492	4.68582	8.0049	3.64078	5.23091	5.62669	4.66169	6.46489
0	2368	1.59135	1.46801	2.71673	1.93569	6.86436	1.14587	1.82847	3.93666	2.13616	4.21762
0	1333	2.22632	3.81698	4.41691	3.59742	8.67181	3.61036	4.27456	5.35521	4.00568	6.09164
0	2590	1.54736	1.4741	1.93975	1.1398	6.05787	0.437121	1.17989	1.8173	1.57459	1.62035
1	1516	2.05817	1.82908	3.06369	1.6996	6.5757	0.988557	2.39199	3.67562	1.85048	3.173
1	1115	3.67684	3.35361	6.85026	4.14189	7.62358	2.58849	4.99011	5.64849	4.91048	5.83395
0	3305	2.09673	1.54819	2.20746	1.29649	6.24164	0.818196	2.25281	2.76477	1.43499	1.94265
0	3059	3.25966	3.64349	5.45844	4.20506	8.06598	2.70604	5.19682	6.14312	5.64747	6.12912
1	4961	3.55534	3.5403	6.45713	3.80764	8.31611	4.04713	4.39793	5.75532	4.5094	5.7716
1	826	2.53369	3.67785	6.04079	4.3953	8.1335	3.87129	4.0678	5.90063	3.77717	6.22892
1	173	3.3652	5.45573	6.4819	4.82021	8.49147	3.68848	5.88528	6.72338	5.81461	5.4438
1	586	2.59921	2.37329	4.47761	3.92897	7.4513	3.45535	3.68151	4.57423	3.90556	5.47459
1	626	3.10236	2.58082	4.77155	3.68829	7.52858	2.75975	4.07059	5.07247	4.11736	4.88514
0	3940	2.22604	1.04194	2.42465	1.55587	6.09859	0.977829	2.20433	2.85555	1.99888	2.77058
1	666	3.1923	4.19216	6.59124	4.71549	7.80195	3.13274	5.07307	5.98562	5.5227	6.02721
1	1215	2.38997	1.84209	2.97605	2.20986	7.01445	1.62209	3.43389	3.48335	2.39892	3.84526
0	3635	1.9264	1.3878	2.48293	1.97324	7.19714	1.83034	2.58138	3.63863	2.20742	4.49397
1	593	3.09802	3.90906	6.21099	4.58221	8.10495	3.07786	5.02068	5.95135	5.28687	6.30215
1	1171	2.67572	6.24724	6.67119	6.4454	8.66915	5.12694	6.21372	7.18927	6.45304	6.60619
1	976	2.08059	1.46242	2.21562	1.29883	7.1117	0.349365	1.86845	2.26769	1.45801	1.8532
1	179	2.39669	2.3074	3.89143	2.84808	6.788	2.25338	3.07365	4.21707	2.86673	3.89667
0	1974	2.17845	2.8746	4.03933	3.3309	7.48656	2.58128	4.25688	4.93603	3.39331	5.78149
1	697	3.4001	2.89021	5.5123	3.74314	7.39502	2.13649	4.24976	5.36383	4.37677	4.54743
1	291	2.21743	1.2	2.71776	2.11227	6.43024	1.70346	2.2122	3.50956	1.89681	3.07125
1	3169	1.79446	1.68401	2.33554	1.80252	6.82472	1.10017	1.90254	3.09094	2.2097	2.93782
0	7248	2.6229	0.906044	2.02063	0.893751	7.79332	0.559051	1.81262	3.14815	1.21045	1.94092
1	258	2.73433	1.9233	3.72511	2.66819	7.1703	2.5406	3.05048	4.61141	3.77115	4.64852
1	2681	1.55419	1.03295	1.18148	0.606916	5.96627	0.383718	1.31956	1.345	1.04607	1.44047
1	807	2.73804	4.11736	5.57355	5.64898	7.88938	3.79262	4.98324	6.55054	6.05426	6.30057
1	949	3.10333	1.91686	4.24132	2.3251	6.85367	2.38493	3.68732	4.37169	3.95977	5.04272
1	244	2.71034	3.98535	5.45697	4.87037	8.11381	3.54035	4.95541	6.80129	5.3489	6.5813
1	1622	1.69507	1.02091	1.39149	1.16298	6.23662	0.610511	1.74106	2.05422	1.44816	2.12486
0	791	2.28429	1.29537	2.17651	1.78346	7.65989	3.80402	2.05731	3.05726	1.73401	3.55953
1	1197	2.34004	1.60568	3.20691	2.32636	6.33331	1.1825	2.88098	2.72157	2.01806	2.82316
1	321	3.4066	4.86497	7.95987	4.76647	8.75623	3.66939	5.97037	5.69555	5.35711	7.3827
1	1528	2.17467	1.77345	2.90789	1.7863	7.30345	1.65979	2.18177	3.1356	2.57136	3.52967
0	7062	2.33141	3.66018	4.80761	3.91137	7.53535	2.00191	4.74482	4.90836	4.65148	5.78905
1	1209	1.48056	2.74528	3.43634	2.46362	6.52989	1.18542	2.98202	3.56573	2.53179	4.19076
0	2360	2.73184	2.00895	4.26747	2.38328	7.16766	1.68208	3.27005	3.37163	3.21642	4.41722
1	321	3.5291	3.02949	4.93845	4.12348	8.00499	3.57074	5.39997	5.43902	5.15496	5.90042
1	3361	2.5395	3.56952	5.40153	4.92726	8.03255	3.38171	4.6668	5.94249	4.33751	6.14234
0	2832	2.92263	2.13806	3.86236	2.75587	7.26226	2.79211	4.06302	4.40362	3.80715	5.16472
0	2595	3.07304	3.67729	5.46276	4.24783	9.24234	3.68136	5.05351	5.81015	4.78094	6.69953
0	824	3.25637	4.6764	7.24894	5.27782	8.3724	3.34144	5.48003	6.43799	6.0442	6.75851
1	376	3.29729	2.31571	5.74408	3.02279	6.9949	1.93768	3.68388	4.85223	3.87295	4.98818
0	179	1.85794	3.02187	3.88759	3.20112	6.61286	1.77922	3.22268	3.70837	3.66224	4.16197
0	947	3.52119	3.22786	4.87766	3.19948	7.58075	2.72561	4.48054	5.49988	5.27759	4.74142
1	1046	1.89684	3.84036	4.39705	4.17378	8.19442	1.75962	4.52966	5.57356	4.64434	6.20287
0	1157	2.47294	3.32115	5.43442	4.6191	7.25628	3.22851	4.62215	5.11239	4.52256	6.26886
1	625	2.21642	2.32141	3.31554	2.13517	6.68961	1.06908	2.67593	4.14595	2.41625	2.93399
0	997	2.8443	4.39607	5.31028	5.08325	8.75439	2.77419	5.59476	5.94836	6.58729	6.67576
0	605	2.81812	2.80356	4.15213	3.89121	7.41148	3.12312	4.4323	4.99108	3.47869	4.48172
0	1072	3.21483	3.21397	5.77475	4.3381	8.26956	2.43397	5.23756	4.83135	4.34912	5.86393
0	1148	3.09273	4.49925	5.88638	5.43437	8.71553	4.55556	5.07705	7.10912	5.68972	6.11811
1	124	2.61998	3.38946	5.02447	3.21808	7.22246	2.52472	3.95934	4.46178	4.17114	4.91884
0	139	1.57851	2.48161	3.31415	2.1042	6.95611	0.732834	1.96938	3.53874	1.79127	2.902
0	740	2.39677	2.69504	4.90922	3.67421	7.34235	2.14617	3.05235	4.43675	4.04633	4.88936
0	24	2.86401	3.81183	5.49248	3.63491	7.60202	2.74788	4.5736	5.35329	4.16509	5.10602
1	694	3.31004	2.7342	5.89165	3.3169	7.46411	2.47041	4.04398	4.78014	3.84312	5.09831
0	993	1.72273	1.51288	1.87543	1.43061	6.23033	0.683562	2.05807	2.9281	1.66762	2.41286
0	944	2.51087	2.26891	3.4535	2.61803	7.14515	1.54032	3.53284	3.6005	2.92027	3.6504
0	949	2.97113	2.2708	5.09724	3.24021	7.35865	1.97045	3.87315	4.68323	2.892	4.7293
0	701	2.29038	2.21475	3.68215	2.79566	6.98373	1.97504	2.97308	3.83973	2.63087	3.72733
0	653	3.45082	5.16088	6.92264	5.48407	8.78746	4.69956	6.53732	7.51491	6.7055	7.79337
1	444	2.34769	2.19831	3.56222	2.17345	6.65312	1.40223	3.33982	3.48755	3.33605	4.29933
0	353	2.70494	2.88094	4.86157	3.90366	7.24856	3.07552	4.33121	4.86467	3.77918	5.31049
0	423	2.32385	2.07697	3.68398	2.07605	6.05285	0.733875	3.07733	3.87488	2.21313	3.18442
0	938	1.51233	2.21241	2.56138	2.22685	6.3483	1.86489	2.89616	3.26321	2.26954	3.99326
0	839	2.30087	1.80124	3.05944	1.90149	6.48214	1.64076	3.18653	3.72593	2.56421	4.06115
1	19	2.80817	3.09216	4.5213	3.7069	7.5048	2.5556	4.58813	5.13671	4.27661	5.17019
0	862	2.16339	3.5654	4.80122	3.31439	7.20278	2.62569	3.77454	4.5731	4.34207	5.45733
0	806	2.70615	1.47742	3.15385	2.42409	7.26438	2.01357	3.24025	3.45282	2.84346	4.02879
0	896	2.37999	1.53476	2.86001	2.12899	7.26486	1.46195	2.64141	3.62192	1.9123	3.18152
1	116	3.23631	3.74201	4.88981	3.94327	8.91433	3.89446	5.46879	6.28123	5.20748	6.6294
1	737	3.15232	3.37288	5.14375	3.77901	7.82471	2.64279	4.40102	5.23375	5.01549	5.03998
0	415	2.00034	2.01296	3.38703	2.77625	6.4803	1.41349	3.2719	3.58651	2.67267	4.22473
0	805	1.44705	1.73075	1.71857	1.5427	6.43519	0.405992	1.87129	2.59464	1.11995	1.83911
0	323	2.09371	3.11407	4.21233	3.25488	7.12649	2.36561	3.60722	4.36365	3.68815	4.89745
1	1258	2.59782	3.11187	5.06705	4.58018	7.50696	3.10883	4.11383	5.26891	4.1501	5.252
0	60	1.80021	3.24721	4.54958	3.9675	6.76443	1.51854	3.42112	4.77879	2.89681	4.08503
0	310	2.89984	3.29861	5.6428	4.97324	7.47064	3.08129	4.87624	5.85714	4.94296	6.06808
0	79	2.25565	3.51004	4.97842	3.46463	7.31943	2.40558	3.86731	4.39011	4.01724	5.18481
0	417	3.25903	4.78084	6.15251	4.83809	8.41164	4.32771	5.80917	6.55707	6.75028	7.09312
0	372	2.49981	4.16211	5.08569	4.35014	7.28219	2.92366	4.50197	6.29086	4.31642	4.75159
0	842	3.03191	3.38875	5.81098	4.21593	8.83276	3.86983	4.3422	5.70632	4.97	6.78425
0	224	2.90967	5.46839	6.94271	4.90306	8.73608	3.76395	5.6714	6.21071	5.87814	6.77521
0	35	1.44256	1.18663	1.45228	1.07252	6.40349	0.57599	1.18789	1.84374	0.940054	1.68172
0	492	1.75517	2.4619	2.81114	2.50531	6.62303	1.68334	2.44522	3.93095	2.2565	2.85937
0	505	1.71761	1.70761	2.04198	1.0697	6.70964	1.00094	1.81721	3.38153	1.28812	2.56686
1	434	1.71498	1.35699	1.60597	1.23915	6.33514	0.514905	1.95453	2.31704	1.42541	2.05054
0	36	2.69797	4.65449	5.65953	4.23046	9.62599	4.15665	5.24004	5.61208	5.5877	7.47682
0	44	2.14822	2.85479	3.72661	2.96949	6.61724	1.99964	3.89626	3.64943	3.90083	4.67592
0	603	1.91203	1.21971	1.74459	1.54547	7.41943	0.701061	1.61636	3.23464	1.5426	2.35871
0	683	2.16454	1.96003	2.9436	2.05842	6.79615	1.36255	3.00317	3.94454	2.609	3.88395
0	531	2.29329	1.53222	3.10841	1.79048	6.66651	1.08617	2.5634	3.05189	2.0482	3.24755
0	186	2.70963	3.685	4.22352	3.57767	7.72202	2.57974	5.06827	5.10399	4.89498	5.38367
0	718	2.70716	3.60991	4.13287	3.75511	7.05775	2.96638	4.37739	5.21743	4.92594	4.37416
1	33	1.86749	2.54082	3.19336	2.36687	6.64841	1.3759	3.09229	4.74474	3.21218	4.45776
0	578	3.09536	2.14189	4.77092	2.86219	7.56388	2.46694	3.86599	4.10788	3.22706	4.91882
0	526	2.57926	3.4646	5.83157	3.54476	7.33054	2.69247	4.02318	4.47368	4.16893	5.6988
0	1272	2.37928	2.70642	4.6426	3.64857	7.73274	1.88792	4.51361	4.97386	3.44047	6.11032
1	503	1.86176	3.37557	3.91892	3.49705	7.50867	2.18587	4.19885	4.36328	4.86375	6.19802
1	87	2.85109	3.54068	5.03966	3.58594	8.48015	2.55319	4.44655	6.20014	4.18199	5.64864
0	568	2.24556	2.88655	4.42515	3.6187	6.7073	2.36222	3.54504	5.1796	4.25147	5.15868
0	377	2.47962	3.27718	5.69105	4.24983	6.95884	1.62705	4.53659	4.57815	4.21452	5.56212
0	477	3.07497	4.30937	5.61508	4.31536	7.27092	3.35255	5.24941	7.70469	4.85068	5.46828
0	476	1.61353	1.43536	2.82568	2.72544	7.29014	1.40343	2.98381	3.29493	1.64787	4.83065
0	830	2.11234	2.52952	3.60459	2.78614	7.67095	2.32285	3.29182	4.27402	2.94521	4.83703
0	84	2.95578	3.94754	5.97421	4.39561	8.1499	3.94584	5.09665	5.88913	4.68924	6.51261
0	651	2.35657	2.50095	4.1504	2.72897	7.08375	2.39906	3.72612	3.83623	3.25069	5.14111
0	553	3.29715	3.84145	6.15304	3.71997	7.66572	3.48017	5.02858	5.76001	4.86931	6.05469
0	605	2.65208	1.80616	2.33248	2.40305	6.80063	2.41012	3.84731	4.21807	4.15489	4.54905
0	1285	2.19764	2.27528	3.51497	2.28511	6.95303	1.58842	2.78494	3.6883	2.22971	3.35478
0	1965	2.00992	1.05269	2.12128	1.01336	6.48698	0.595981	1.93667	1.86374	1.22682	2.29496
0	1932	1.929	2.23134	2.8639	1.94643	6.45644	0.962956	2.58017	3.47143	2.12601	2.7652
0	1870	2.28292	2.82004	4.69109	3.70382	7.05633	2.1489	3.31129	4.646	3.21112	4.3488
0	775	2.52134	2.41557	4.70787	3.03106	7.21664	1.71326	2.91244	4.32243	2.89148	4.02433
0	564	2.29174	2.4814	4.90071	3.63381	6.46247	1.61268	3.42485	3.95791	3.5161	4.68016
1	18	1.5844	2.27059	3.21482	2.22358	6.39504	1.13737	1.78906	3.21107	1.73244	2.53478
0	484	2.56266	1.18098	2.58549	1.35253	6.29266	0.744247	2.76269	2.84886	1.71396	2.47041
0	568	2.1356	2.0513	3.45344	2.27861	6.5165	1.93319	2.47576	4.01753	2.75549	3.80774
0	545	1.64474	1.73656	2.18634	1.67622	6.54388	0.654619	2.21757	2.66498	1.48852	2.54466
1	164	1.80194	1.56384	2.07605	1.80566	6.73057	0.752149	2.07015	2.68095	1.59211	2.27065
0	551	2.68642	2.9533	5.10049	3.08787	7.96356	2.24671	3.21014	4.45605	3.8877	4.85952
1	468	3.14516	3.48839	4.98979	4.13114	8.37445	3.44883	5.47895	5.47038	4.73047	6.15845
0	499	2.46931	1.7243	3.23369	1.73773	7.08638	1.39797	2.90658	4.06114	2.26592	3.88265
0	435	3.29542	2.25438	4.26707	2.93569	7.21794	1.85479	4.18764	4.61173	3.72052	4.09663
0	657	2.48853	1.94628	4.38125	2.82538	6.46416	1.73604	3.27371	3.89582	2.6241	4.2945
0	626	1.75306	1.11922	1.83042	1.44276	6.50874	0.535854	1.68912	3.03152	1.02439	2.15007
0	614	2.32029	2.98919	3.67765	2.67557	6.9114	2.21742	3.81808	3.91411	3.26333	4.01737
0	652	2.29013	2.33777	3.00056	1.75907	6.4016	1.39347	2.85192	3.94128	2.65661	2.94437
0	601	2.08967	1.36972	1.89045	1.34591	6.7238	0.636172	2.49797	2.94017	1.22946	2.23799
0	624	1.7936	1.46832	1.78291	1.34591	6.39175	0.443076	2.40893	2.47998	1.43077	2.34738
0	540	2.54569	1.40059	2.21132	1.3027	6.55871	1.33908	2.21282	2.82387	2.7872	2.35823
0	634	2.98342	1.5889	3.18471	2.24562	6.75131	1.33319	3.7377	3.53921	2.70916	3.25828
0	568	2.42115	1.50934	2.94705	2.22129	7.22919	1.62059	3.05169	3.87241	2.61732	4.19762
0	629	1.99833	2.50304	2.93923	2.42683	6.69032	1.61221	3.30864	3.62699	2.59622	3.48348
0	747	2.43952	2.25532	3.8765	2.36841	7.07175	1.64579	2.849	4.28502	2.5176	3.64015
0	1060	2.60213	2.17306	4.05195	2.66869	6.68312	2.05901	3.93631	4.41908	3.49696	5.18839
0	1118	1.85113	1.92759	2.88274	1.61688	6.64642	1.15724	2.15416	3.20671	2.49925	3.56168
0	44	1.82938	2.48777	3.13516	3.02382	7.02177	2.18349	3.20474	4.40332	3.3268	4.73551
1	656	2.94969	3.60311	5.2581	4.40547	7.74806	2.99996	5.36932	5.72332	4.29514	5.67219
0	658	1.50992	1.6575	1.5512	1.53107	6.31436	0.702303	2.00838	2.57904	1.96092	2.41164
0	739	2.4628	2.38352	4.55639	2.30734	6.99504	1.14431	2.39898	3.91955	2.34082	3.16074
0	724	1.48223	1.93926	2.49034	1.89836	6.73579	0.760945	1.79123	2.81194	1.52822	2.54745
1	550	3.15435	3.11686	5.31143	3.47516	7.93619	2.15724	4.27462	5.11609	3.99937	4.7949
0	1079	2.5509	1.81545	3.86093	2.43784	6.95934	1.74097	2.23958	4.30056	2.30533	3.12887
0	988	1.77575	2.05707	3.00002	2.27465	6.86252	1.63259	2.32392	3.22469	1.75425	3.19163
0	578	2.59801	2.99063	5.98824	3.73639	6.91672	2.5288	3.99646	5.39656	3.76365	6.05969
0	435	1.84787	1.53561	2.36062	1.38847	6.39282	0.56179	1.99114	2.59975	1.68073	2.47604
1	193	2.23517	2.00335	4.13576	2.13409	7.34744	1.59259	2.2306	3.95291	2.95572	4.60841
0	307	2.32347	2.2185	3.88381	2.03731	6.5144	1.31388	2.86152	3.75586	2.39289	3.54887
1	442	2.19733	1.70084	3.39512	1.92532	6.39371	0.997112	2.5581	3.28531	2.1491	3.37519
1	58	3.45985	2.97843	5.74828	3.68911	7.30385	1.97622	4.68778	4.77406	4.17722	4.59634
0	664	2.45991	2.60656	4.45441	3.10819	7.04382	2.41516	3.69286	4.2863	3.41447	4.96745
0	565	2.78142	2.94441	5.07028	3.44484	7.14679	2.76969	4.13316	5.93869	4.09956	5.7176
0	476	2.79747	3.30143	4.85806	3.58756	6.75907	3.06901	4.38742	4.77873	3.3978	4.17556
0	827	3.75683	2.21565	5.93026	3.7323	7.4889	2.33845	4.70767	5.13926	4.75897	5.94864
0	1175	2.35604	2.24556	3.65213	2.61782	6.58763	1.20427	3.34092	3.95542	2.70261	3.5709
0	84	3.02035	3.08342	5.42103	3.7202	7.75844	2.70927	3.804	4.44252	4.92684	5.16086
1	2620	2.72721	3.77152	5.33225	4.00203	7.63187	2.92886	4.81046	5.57646	4.48888	5.71544
1	1778	2.91739	2.30865	3.59851	2.47428	7.10582	2.41007	4.4895	4.44139	3.21067	4.67652
1	1501	2.78571	2.4642	5.10424	3.47121	7.60835	1.84671	3.71532	4.29541	3.80414	5.16535
1	2617	2.12203	3.27842	4.28244	3.15413	7.23839	2.41846	3.85322	5.1199	3.97736	5.50561
1	1790	1.73388	2.02024	2.1762	1.66321	6.11904	0.856548	2.97449	2.61101	2.10598	2.98545
1	167	3.58291	2.11962	4.64737	3.5358	7.53785	3.03643	4.15643	5.52238	4.25147	4.81891
1	161	3.00762	2.29481	4.55699	3.04714	7.75066	2.12048	4.24806	5.04108	3.6314	5.4945
1	1265	2.59687	2.85792	5.0527	3.34956	7.28665	2.1696	3.59827	4.35687	3.61429	4.78613
1	950	3.49532	3.91903	5.5864	3.9237	7.49224	3.72596	6.28765	5.47033	4.85511	6.00974
1	74	3.88515	3.02105	6.32243	3.72583	7.74972	2.45964	4.79267	5.50386	5.05526	5.43578
1	307	2.58904	1.25683	2.71326	1.90377	6.68765	1.76664	3.54483	3.46111	2.74444	4.41424
1	896	2.32049	2.12506	2.97438	2.39925	7.50631	1.65508	3.95971	3.74971	3.37884	5.07209
1	336	2.57707	3.36268	5.04443	3.765	7.2685	3.06122	3.73827	4.49821	4.34876	4.82991
0	741	1.69093	1.46702	1.73244	1.38449	6.25914	0.758985	2.03154	2.32222	1.3949	2.09238
1	429	3.35705	3.65128	5.70877	3.82493	8.3957	3.02641	4.94202	5.67572	5.29084	6.05272
1	339	1.81214	2.45541	3.12251	2.75358	6.5571	1.88033	3.199	3.89846	3.08597	4.3015
1	582	3.29515	2.53302	5.38922	3.70032	7.34645	2.72598	4.20486	5.03212	4.4578	5.36342
0	2248	2.12189	1.56876	2.49728	2.01906	6.76814	0.78157	2.73485	3.67736	2.36502	3.35139
0	2161	1.62954	2.25114	3.03136	2.92627	6.3781	2.48998	3.0339	3.37778	3.00553	4.59417
0	2261	2.27496	1.54503	2.3122	1.63831	6.79768	1.65086	2.9348	2.79313	2.50177	3.50992
1	4	2.4201	1.73018	2.56995	1.853	6.70275	1.01135	3.48063	2.80333	2.37039	3.18396
0	50	3.10854	2.27056	4.2945	3.34039	6.97534	2.23217	4.63008	4.35746	3.40533	4.47787
0	1432	2.24625	2.36454	3.7213	2.84806	6.62913	2.30609	3.82265	3.65233	3.04597	4.71114
0	15	1.93902	2.50391	2.89598	2.02669	6.50982	1.05443	2.54735	3.77479	2.39849	2.61892
0	13	3.32333	1.42374	3.68191	1.88675	6.67813	1.59	3.37167	3.41078	2.95289	3.23134
0	603	2.1443	2.02935	2.37187	2.02765	6.85121	1.95021	3.34026	3.63354	2.81558	3.95297
0	617	2.5354	0.997112	1.95565	1.54607	7.1173	1.23051	2.61843	2.46913	1.67107	2.38059
1	1798	2.48924	1.71607	3.10719	2.04121	6.28409	2.1871	3.10262	3.60521	2.22937	3.42932
0	513	1.32723	1.80352	1.50554	1.10936	5.58069	0.53057	2.1903	2.10373	1.04509	1.84274
