# Supplementary material for: BIRC5 as a prognostic and diagnostic biomarker in pan-cancer: an integrated analysis of expression, immune subtypes, and functional networks
Source: Front Genet. 2024 Dec 5;15:1509342. doi: 10.3389/fgene.2024.1509342 (PMC11655497; doi:10.3389/fgene.2024.1509342)
Supplement: Supplementary file 2 [file DataSheet1.zip › Peer Review Only/string_interactions+++.tsv]

#node1	node2	node1_string_internal_id	node2_string_internal_id	node1_external_id	node2_external_id	neighborhood_on_chromosome	gene_fusion	phylogenetic_cooccurrence	homology	coexpression	experimentally_determined_interaction	database_annotated	automated_textmining	combined_score
CDC45	GINS2	4448376	4434310	9606.ENSP00000405726	9606.ENSP00000253462	0	0	0	0	0.928	0.792	0.900	0.775	0.999
AURKB	CCNB2	4438898	4436767	9606.ENSP00000313950	9606.ENSP00000288207	0	0	0	0	0.962	0.291	0.900	0.677	0.999
CDC45	MCM2	4448376	4435544	9606.ENSP00000405726	9606.ENSP00000265056	0	0	0	0	0.917	0.853	0.900	0.961	0.999
MCM2	GINS2	4435544	4434310	9606.ENSP00000265056	9606.ENSP00000253462	0	0	0	0	0.928	0.735	0.900	0.664	0.999
MAD2L1	CCNA2	4437296	4436109	9606.ENSP00000296509	9606.ENSP00000274026	0	0	0	0	0.984	0.993	0.900	0.572	0.999
SPC25	NUF2	4436467	4435979	9606.ENSP00000282074	9606.ENSP00000271452	0	0	0	0	0.833	0.987	0.900	0.961	0.999
PSAT1	PHGDH	4444751	4443312	9606.ENSP00000365773	9606.ENSP00000358417	0.185	0	0	0	0.950	0.413	0.900	0.916	0.999
CENPA	AURKB	4440745	4438898	9606.ENSP00000336868	9606.ENSP00000313950	0	0	0	0	0.807	0.542	0.900	0.842	0.998
AURKB	MAD2L1	4438898	4437296	9606.ENSP00000313950	9606.ENSP00000296509	0	0	0	0	0.955	0.169	0.900	0.722	0.998
MAD2L1	CCNB2	4437296	4436767	9606.ENSP00000296509	9606.ENSP00000288207	0	0	0	0	0.926	0.130	0.900	0.788	0.998
TTK	MAD2L1	4443396	4437296	9606.ENSP00000358813	9606.ENSP00000296509	0	0	0	0	0.963	0.799	0	0.834	0.998
RFC4	MCM2	4446025	4435544	9606.ENSP00000376272	9606.ENSP00000265056	0.058	0	0	0	0.927	0.186	0.900	0.584	0.997
MAD2L1	NUF2	4437296	4435979	9606.ENSP00000296509	9606.ENSP00000271452	0	0	0	0	0.930	0.084	0.900	0.652	0.997
AURKB	NCAPH	4438898	4433774	9606.ENSP00000313950	9606.ENSP00000240423	0	0	0	0	0.843	0.596	0.900	0.702	0.997
AURKB	SKA1	4438898	4436620	9606.ENSP00000313950	9606.ENSP00000285116	0	0	0	0	0.808	0.354	0.900	0.733	0.996
APOA2	APOC3	4443001	4433396	9606.ENSP00000356969	9606.ENSP00000227667	0	0	0	0	0.796	0	0.900	0.860	0.996
FOXM1	CCNA2	4441245	4436109	9606.ENSP00000342307	9606.ENSP00000274026	0	0	0	0	0.863	0.082	0.900	0.751	0.996
KRT2	KRT5	4438640	4434215	9606.ENSP00000310861	9606.ENSP00000252242	0	0	0	0.958	0.090	0.965	0.900	0.539	0.996
AURKB	NUF2	4438898	4435979	9606.ENSP00000313950	9606.ENSP00000271452	0	0	0	0	0.838	0.328	0.900	0.740	0.996
LCE1E	LCE1B	4443179	4442331	9606.ENSP00000357759	9606.ENSP00000353203	0	0	0	0	0.391	0.742	0.900	0.709	0.994
CCNA2	MCM2	4436109	4435544	9606.ENSP00000274026	9606.ENSP00000265056	0	0	0	0	0.846	0.182	0.900	0.641	0.994
UGT1A1	UGT1A10	4444184	4441369	9606.ENSP00000362549	9606.ENSP00000343838	0	0	0	0.986	0	0.993	0	0.836	0.993
UGT1A9	UGT1A10	4441655	4441369	9606.ENSP00000346768	9606.ENSP00000343838	0	0	0	0.985	0.077	0.993	0	0.837	0.993
BMP7	SOSTDC1	4446466	4438091	9606.ENSP00000379204	9606.ENSP00000304930	0	0	0	0	0.069	0.379	0.900	0.904	0.993
AURKB	CDCA5	4438898	4436187	9606.ENSP00000313950	9606.ENSP00000275517	0	0	0	0	0.785	0	0.900	0.711	0.993
PKP1	DSG1	4435341	4434533	9606.ENSP00000263946	9606.ENSP00000257192	0	0	0	0	0.119	0.388	0.900	0.891	0.993
UGT1A1	UGT1A9	4444184	4441655	9606.ENSP00000362549	9606.ENSP00000346768	0	0	0	0.986	0.069	0.993	0	0.892	0.993
CCNB2	NUF2	4436767	4435979	9606.ENSP00000288207	9606.ENSP00000271452	0	0	0	0	0.872	0	0.900	0.409	0.991
FOXM1	CCNB2	4441245	4436767	9606.ENSP00000342307	9606.ENSP00000288207	0	0	0	0	0.819	0.082	0.900	0.527	0.991
CDC25A	CCNA2	4437985	4436109	9606.ENSP00000303706	9606.ENSP00000274026	0	0	0	0	0.579	0.213	0.900	0.744	0.990
CENPA	MAD2L1	4440745	4437296	9606.ENSP00000336868	9606.ENSP00000296509	0	0	0	0	0.796	0.170	0.900	0.490	0.990
AURKB	CCNA2	4438898	4436109	9606.ENSP00000313950	9606.ENSP00000274026	0	0	0	0	0.969	0.177	0	0.661	0.990
CCNB2	CDCA5	4436767	4436187	9606.ENSP00000288207	9606.ENSP00000275517	0	0	0	0	0.837	0	0.900	0.471	0.990
CENPA	CCNB2	4440745	4436767	9606.ENSP00000336868	9606.ENSP00000288207	0	0	0	0	0.810	0.126	0.900	0.499	0.990
CDCA5	NUF2	4436187	4435979	9606.ENSP00000275517	9606.ENSP00000271452	0	0	0	0	0.765	0	0.900	0.581	0.989
TTK	NUF2	4443396	4435979	9606.ENSP00000358813	9606.ENSP00000271452	0	0	0	0	0.927	0.483	0	0.741	0.989
CNTN1	PTPRZ1	4450218	4446145	9606.ENSP00000447006	9606.ENSP00000377047	0	0	0	0	0.191	0.963	0	0.659	0.989
PKP1	DSG3	4435341	4434532	9606.ENSP00000263946	9606.ENSP00000257189	0	0	0	0	0.121	0.169	0.900	0.873	0.989
CCNB2	NCAPH	4436767	4433774	9606.ENSP00000288207	9606.ENSP00000240423	0	0	0	0	0.820	0	0.900	0.405	0.988
CENPA	NUF2	4440745	4435979	9606.ENSP00000336868	9606.ENSP00000271452	0	0	0	0	0.574	0.162	0.900	0.716	0.988
CCNB2	MCM2	4436767	4435544	9606.ENSP00000288207	9606.ENSP00000265056	0	0	0	0	0.865	0.803	0	0.592	0.988
MAD2L1	SPC25	4437296	4436467	9606.ENSP00000296509	9606.ENSP00000282074	0	0	0	0	0.793	0	0.900	0.475	0.988
DSC3	PKP1	4442377	4435341	9606.ENSP00000353608	9606.ENSP00000263946	0	0	0	0	0.103	0.169	0.900	0.866	0.988
KLHL13	AURKB	4450072	4438898	9606.ENSP00000443191	9606.ENSP00000313950	0	0	0	0	0.051	0.373	0.900	0.823	0.988
FOXM1	CDC25A	4441245	4437985	9606.ENSP00000342307	9606.ENSP00000303706	0	0	0	0	0.543	0.087	0.900	0.763	0.988
TTK	CCNA2	4443396	4436109	9606.ENSP00000358813	9606.ENSP00000274026	0	0	0	0	0.975	0.187	0	0.420	0.987
CCNB2	SPC25	4436767	4436467	9606.ENSP00000288207	9606.ENSP00000282074	0	0	0	0	0.843	0	0.900	0.184	0.986
PBK	MAD2L1	4449452	4437296	9606.ENSP00000428489	9606.ENSP00000296509	0	0	0	0	0.980	0.111	0	0.296	0.986
AURKB	TPX2	4438898	4437665	9606.ENSP00000313950	9606.ENSP00000300403	0	0	0	0	0.897	0.435	0	0.779	0.986
SKA1	NUF2	4436620	4435979	9606.ENSP00000285116	9606.ENSP00000271452	0	0	0	0	0.680	0	0.900	0.588	0.985
SPRR2A	SPRR2E	4446056	4443171	9606.ENSP00000376423	9606.ENSP00000357740	0	0	0	0	0.544	0	0.900	0.672	0.983
TTK	CCNB2	4443396	4436767	9606.ENSP00000358813	9606.ENSP00000288207	0	0	0	0	0.939	0.358	0	0.612	0.983
NR0B1	NR5A1	4445140	4444220	9606.ENSP00000368253	9606.ENSP00000362690	0	0	0	0	0.063	0.770	0	0.929	0.983
BMP7	FST	4446466	4434510	9606.ENSP00000379204	9606.ENSP00000256759	0	0	0	0	0.060	0.185	0.900	0.793	0.982
SPRR2A	SPRR2D	4446056	4443173	9606.ENSP00000376423	9606.ENSP00000357746	0	0	0	0	0.526	0	0.900	0.669	0.982
CENPA	CDCA5	4440745	4436187	9606.ENSP00000336868	9606.ENSP00000275517	0	0	0	0	0.748	0	0.900	0.363	0.982
CDC25A	CCNB2	4437985	4436767	9606.ENSP00000303706	9606.ENSP00000288207	0	0	0	0	0.728	0.188	0.800	0.645	0.982
SPRR2D	SPRR2E	4443173	4443171	9606.ENSP00000357746	9606.ENSP00000357740	0	0	0	0	0.521	0	0.900	0.669	0.982
CDC25A	CCNA1	4437985	4434435	9606.ENSP00000303706	9606.ENSP00000255465	0	0	0	0	0.084	0.472	0.900	0.674	0.982
SKA1	CDCA5	4436620	4436187	9606.ENSP00000285116	9606.ENSP00000275517	0	0	0	0	0.672	0	0.900	0.477	0.981
CCNB2	SKA1	4436767	4436620	9606.ENSP00000288207	9606.ENSP00000285116	0	0	0	0	0.749	0	0.900	0.269	0.980
AURKB	SPC25	4438898	4436467	9606.ENSP00000313950	9606.ENSP00000282074	0	0	0	0	0.675	0	0.900	0.441	0.980
TTK	AURKB	4443396	4438898	9606.ENSP00000358813	9606.ENSP00000313950	0	0	0	0.645	0.929	0.642	0	0.743	0.980
MAD2L1	CDCA5	4437296	4436187	9606.ENSP00000296509	9606.ENSP00000275517	0	0	0	0	0.718	0	0.900	0.349	0.980
SPRR2A	SPRR1B	4446056	4438224	9606.ENSP00000376423	9606.ENSP00000306461	0	0	0	0	0.533	0	0.900	0.584	0.978
CENPA	SKA1	4440745	4436620	9606.ENSP00000336868	9606.ENSP00000285116	0	0	0	0	0.571	0	0.900	0.530	0.978
CDC45	TICRR	4448376	4435810	9606.ENSP00000405726	9606.ENSP00000268138	0	0	0	0	0.682	0	0	0.932	0.977
CCNB2	CCNA2	4436767	4436109	9606.ENSP00000288207	9606.ENSP00000274026	0	0	0	0.743	0.970	0.086	0	0.806	0.977
CENPA	SPC25	4440745	4436467	9606.ENSP00000336868	9606.ENSP00000282074	0	0	0	0	0.728	0	0.900	0.151	0.974
SPRR2D	SPRR1B	4443173	4438224	9606.ENSP00000357746	9606.ENSP00000306461	0	0	0	0	0.484	0	0.900	0.533	0.973
RFC4	RAD51AP1	4446025	4433433	9606.ENSP00000376272	9606.ENSP00000228843	0	0	0	0	0.699	0	0.900	0.165	0.972
SPRR2E	SPRR1B	4443171	4438224	9606.ENSP00000357740	9606.ENSP00000306461	0	0	0	0	0.500	0	0.900	0.490	0.972
PBK	TTK	4449452	4443396	9606.ENSP00000428489	9606.ENSP00000358813	0	0	0	0	0.947	0	0	0.482	0.971
CENPW	CENPA	4443084	4440745	9606.ENSP00000357308	9606.ENSP00000336868	0	0	0	0	0.214	0	0.900	0.670	0.971
HAND2	GATA4	4442266	4440569	9606.ENSP00000352565	9606.ENSP00000334458	0	0	0	0	0.091	0.390	0	0.952	0.971
PBK	CCNB2	4449452	4436767	9606.ENSP00000428489	9606.ENSP00000288207	0	0	0	0	0.951	0.090	0	0.354	0.968
SKA1	SPC25	4436620	4436467	9606.ENSP00000285116	9606.ENSP00000282074	0	0	0	0	0.462	0	0.900	0.422	0.966
PBK	CCNA2	4449452	4436109	9606.ENSP00000428489	9606.ENSP00000274026	0	0	0	0	0.946	0.090	0	0.312	0.963
KRT6A	KRT5	4445298	4434215	9606.ENSP00000369317	9606.ENSP00000252242	0	0	0	0.979	0.632	0	0.900	0.659	0.962
TPX2	CCNB2	4437665	4436767	9606.ENSP00000300403	9606.ENSP00000288207	0	0	0	0	0.935	0	0	0.426	0.961
LCE1C	LCE1B	4451128	4442331	9606.ENSP00000475270	9606.ENSP00000353203	0	0	0	0	0.524	0.263	0.900	0	0.961
CDCA3	CCNB2	4450021	4436767	9606.ENSP00000442068	9606.ENSP00000288207	0	0	0	0	0.926	0	0	0.494	0.961
CDCA3	PBK	4450021	4449452	9606.ENSP00000442068	9606.ENSP00000428489	0	0	0	0	0.938	0	0	0.388	0.960
MAD2L1	CCNA1	4437296	4434435	9606.ENSP00000296509	9606.ENSP00000255465	0	0	0	0	0.428	0.102	0.900	0.329	0.960
SPRR2D	LCE1B	4443173	4442331	9606.ENSP00000357746	9606.ENSP00000353203	0	0	0	0	0.111	0	0.900	0.585	0.959
LCE1E	SPRR2D	4443179	4443173	9606.ENSP00000357759	9606.ENSP00000357746	0	0	0	0	0.092	0	0.900	0.584	0.958
SPC25	CDCA5	4436467	4436187	9606.ENSP00000282074	9606.ENSP00000275517	0	0	0	0	0.434	0	0.900	0.297	0.956
KRT15	KRT5	4434336	4434215	9606.ENSP00000254043	9606.ENSP00000252242	0	0	0	0.784	0.387	0.237	0.900	0.642	0.956
TPX2	CCNA2	4437665	4436109	9606.ENSP00000300403	9606.ENSP00000274026	0	0	0	0	0.927	0	0	0.417	0.956
MCM2	CCNA1	4435544	4434435	9606.ENSP00000265056	9606.ENSP00000255465	0	0	0	0	0.241	0.211	0.900	0.334	0.954
SPRR2E	LCE1B	4443171	4442331	9606.ENSP00000357740	9606.ENSP00000353203	0	0	0	0	0.195	0	0.900	0.474	0.953
NRCAM	SCN2A	4445150	4444560	9606.ENSP00000368314	9606.ENSP00000364586	0	0	0	0	0.158	0	0.900	0.476	0.952
PBK	TPX2	4449452	4437665	9606.ENSP00000428489	9606.ENSP00000300403	0	0	0	0	0.927	0.063	0	0.354	0.952
GPC3	NDST4	4446259	4435420	9606.ENSP00000377836	9606.ENSP00000264363	0	0	0	0	0	0.179	0.900	0.441	0.950
TPX2	NUF2	4437665	4435979	9606.ENSP00000300403	9606.ENSP00000271452	0	0	0	0	0.899	0	0	0.511	0.949
PBK	NUF2	4449452	4435979	9606.ENSP00000428489	9606.ENSP00000271452	0	0	0	0	0.919	0	0	0.401	0.949
FOXM1	CCNA1	4441245	4434435	9606.ENSP00000342307	9606.ENSP00000255465	0	0	0	0	0.355	0.082	0.900	0.233	0.948
CDC45	RFC4	4448376	4446025	9606.ENSP00000405726	9606.ENSP00000376272	0	0	0	0	0.852	0.064	0	0.658	0.948
RFC4	MAD2L1	4446025	4437296	9606.ENSP00000376272	9606.ENSP00000296509	0	0	0	0	0.919	0.086	0	0.350	0.947
CSTA	PI3	4435441	4433871	9606.ENSP00000264474	9606.ENSP00000243924	0	0	0	0	0.128	0.238	0.900	0.301	0.947
DSC3	DSG3	4442377	4434532	9606.ENSP00000353608	9606.ENSP00000257189	0	0	0	0.714	0.322	0	0.900	0.866	0.946
MAD2L1	SKA1	4437296	4436620	9606.ENSP00000296509	9606.ENSP00000285116	0	0	0	0	0.312	0	0.900	0.266	0.945
SPRR2A	LCE1B	4446056	4442331	9606.ENSP00000376423	9606.ENSP00000353203	0	0	0	0	0.098	0	0.900	0.445	0.945
TPX2	NCAPH	4437665	4433774	9606.ENSP00000300403	9606.ENSP00000240423	0	0	0	0	0.922	0	0	0.316	0.944
TTK	TPX2	4443396	4437665	9606.ENSP00000358813	9606.ENSP00000300403	0	0	0	0	0.908	0	0	0.413	0.944
LCE1B	LCE3A	4442331	4440623	9606.ENSP00000353203	9606.ENSP00000335006	0	0	0	0	0.077	0	0.900	0.450	0.944
FOXM1	AURKB	4441245	4438898	9606.ENSP00000342307	9606.ENSP00000313950	0	0	0	0	0.841	0	0	0.658	0.943
RFC4	GINS2	4446025	4434310	9606.ENSP00000376272	9606.ENSP00000253462	0	0	0	0	0.890	0.082	0	0.475	0.942
LCE1E	LCE3A	4443179	4440623	9606.ENSP00000357759	9606.ENSP00000335006	0	0	0	0	0.077	0	0.900	0.413	0.941
KRT6A	KRT15	4445298	4434336	9606.ENSP00000369317	9606.ENSP00000254043	0	0	0	0.757	0.175	0.253	0.900	0.550	0.941
HEY1	GATA4	4440859	4440569	9606.ENSP00000338272	9606.ENSP00000334458	0	0	0	0	0	0.156	0.900	0.361	0.941
LCE1B	SPRR1B	4442331	4438224	9606.ENSP00000353203	9606.ENSP00000306461	0	0	0	0	0.139	0	0.900	0.355	0.939
SPRR2E	LCE3A	4443171	4440623	9606.ENSP00000357740	9606.ENSP00000335006	0	0	0	0	0.155	0	0.900	0.328	0.938
WNT11	WNT16	4439769	4433230	9606.ENSP00000325526	9606.ENSP00000222462	0	0	0	0.883	0	0.346	0.900	0.674	0.937
CDC45	CCNB2	4448376	4436767	9606.ENSP00000405726	9606.ENSP00000288207	0	0	0	0	0.864	0.080	0	0.537	0.937
FOXM1	TPX2	4441245	4437665	9606.ENSP00000342307	9606.ENSP00000300403	0	0	0	0	0.903	0	0	0.359	0.935
KRT85	KRT38	4434581	4433991	9606.ENSP00000257901	9606.ENSP00000246646	0	0	0	0.680	0.049	0.218	0.900	0.602	0.934
LCE1C	LCE1E	4451128	4443179	9606.ENSP00000475270	9606.ENSP00000357759	0	0	0	0	0.370	0	0.900	0	0.934
TAC3	NPFFR2	4451744	4438358	9606.ENSP00000483110	9606.ENSP00000307822	0	0	0	0	0.061	0	0.900	0.354	0.934
KRT34	KRT5	4446215	4434215	9606.ENSP00000377570	9606.ENSP00000252242	0	0	0	0.686	0.061	0.185	0.900	0.665	0.933
BMP7	GATA4	4446466	4440569	9606.ENSP00000379204	9606.ENSP00000334458	0	0	0	0	0.060	0.053	0.900	0.319	0.931
KRT76	KRT38	4440157	4433991	9606.ENSP00000330101	9606.ENSP00000246646	0	0	0	0.660	0.049	0.236	0.900	0.410	0.931
KRT34	KRT71	4446215	4435746	9606.ENSP00000377570	9606.ENSP00000267119	0	0	0	0.662	0.064	0.208	0.900	0.474	0.931
DSC3	SPRR1B	4442377	4438224	9606.ENSP00000353608	9606.ENSP00000306461	0	0	0	0	0.135	0	0.900	0.266	0.930
DSC3	DSG1	4442377	4434533	9606.ENSP00000353608	9606.ENSP00000257192	0	0	0	0.675	0.103	0	0.900	0.812	0.930
LCE3A	SPRR1B	4440623	4438224	9606.ENSP00000335006	9606.ENSP00000306461	0	0	0	0	0.077	0	0.900	0.310	0.930
LCE1E	SPRR1B	4443179	4438224	9606.ENSP00000357759	9606.ENSP00000306461	0	0	0	0	0.096	0	0.900	0.291	0.930
GPC3	APOA2	4446259	4443001	9606.ENSP00000377836	9606.ENSP00000356969	0	0	0	0	0.337	0	0.900	0	0.930
KRT34	KRT84	4446215	4434589	9606.ENSP00000377570	9606.ENSP00000257951	0	0	0	0.712	0.064	0.185	0.900	0.554	0.929
SPRR2E	DSG1	4443171	4434533	9606.ENSP00000357740	9606.ENSP00000257192	0	0	0	0	0.213	0	0.900	0.171	0.929
SPRR2D	LCE3A	4443173	4440623	9606.ENSP00000357746	9606.ENSP00000335006	0	0	0	0	0.090	0	0.900	0.291	0.929
COL4A6	COL2A1	4446339	4445407	9606.ENSP00000378340	9606.ENSP00000369889	0	0	0.410	0.689	0.140	0	0.900	0.317	0.928
CDC45	AURKB	4448376	4438898	9606.ENSP00000405726	9606.ENSP00000313950	0	0	0	0	0.891	0	0	0.366	0.928
KRT34	KRT85	4446215	4434581	9606.ENSP00000377570	9606.ENSP00000257901	0	0	0	0.721	0.063	0.204	0.900	0.443	0.928
CDC45	MAD2L1	4448376	4437296	9606.ENSP00000405726	9606.ENSP00000296509	0	0	0	0	0.872	0	0	0.464	0.928
SPRR2A	LCE3A	4446056	4440623	9606.ENSP00000376423	9606.ENSP00000335006	0	0	0	0	0.127	0	0.900	0.251	0.928
KRT6A	KRT38	4445298	4433991	9606.ENSP00000369317	9606.ENSP00000246646	0	0	0	0.674	0.049	0.235	0.900	0.321	0.928
CDCA3	CCNA2	4450021	4436109	9606.ENSP00000442068	9606.ENSP00000274026	0	0	0	0	0.881	0	0	0.412	0.927
LCE1C	LCE3A	4451128	4440623	9606.ENSP00000475270	9606.ENSP00000335006	0	0	0	0	0.102	0.249	0.900	0	0.926
KRT71	KRT15	4435746	4434336	9606.ENSP00000267119	9606.ENSP00000254043	0	0	0	0.693	0.049	0.237	0.900	0.239	0.926
KRT84	KRT38	4434589	4433991	9606.ENSP00000257951	9606.ENSP00000246646	0	0	0	0.696	0.072	0.185	0.900	0.357	0.926
KRT71	KRT38	4435746	4433991	9606.ENSP00000267119	9606.ENSP00000246646	0	0	0	0.657	0.084	0.243	0.900	0.099	0.926
SPRR1B	DSG3	4438224	4434532	9606.ENSP00000306461	9606.ENSP00000257189	0	0	0	0	0.217	0	0.900	0.138	0.926
SPRR1B	DSG1	4438224	4434533	9606.ENSP00000306461	9606.ENSP00000257192	0	0	0	0	0.185	0	0.900	0.163	0.925
AURKB	TROAP	4438898	4434584	9606.ENSP00000313950	9606.ENSP00000257909	0	0	0	0	0.915	0	0	0.145	0.925
KRT85	KRT15	4434581	4434336	9606.ENSP00000257901	9606.ENSP00000254043	0	0	0	0.704	0.049	0.218	0.900	0.279	0.925
CDCA3	AURKB	4450021	4438898	9606.ENSP00000442068	9606.ENSP00000313950	0	0	0	0	0.888	0	0	0.356	0.925
CCNA2	CCNA1	4436109	4434435	9606.ENSP00000274026	9606.ENSP00000255465	0	0	0	0.915	0.064	0.210	0.900	0.718	0.924
KRT34	KRT6A	4446215	4445298	9606.ENSP00000377570	9606.ENSP00000369317	0	0	0	0.681	0.049	0.204	0.900	0.292	0.924
SPRR1B	PKP1	4438224	4435341	9606.ENSP00000306461	9606.ENSP00000263946	0	0	0	0	0.218	0	0.900	0.111	0.924
SPRR2D	DSG1	4443173	4434533	9606.ENSP00000357746	9606.ENSP00000257192	0	0	0	0	0.125	0	0.900	0.197	0.923
KRT76	KRT15	4440157	4434336	9606.ENSP00000330101	9606.ENSP00000254043	0	0	0	0.766	0.063	0.185	0.900	0.329	0.922
CSTA	DSG1	4435441	4434533	9606.ENSP00000264474	9606.ENSP00000257192	0	0	0	0	0.053	0	0.900	0.242	0.922
SPRR1B	PI3	4438224	4433871	9606.ENSP00000306461	9606.ENSP00000243924	0	0	0	0	0.152	0	0.900	0.158	0.922
KRT5	KRT38	4434215	4433991	9606.ENSP00000252242	9606.ENSP00000246646	0	0	0	0.672	0.049	0.243	0.900	0.084	0.922
KRT2	KRT38	4438640	4433991	9606.ENSP00000310861	9606.ENSP00000246646	0	0	0	0.660	0	0.118	0.900	0.440	0.921
KRT6A	KRT2	4445298	4438640	9606.ENSP00000369317	9606.ENSP00000310861	0	0	0	0.959	0.090	0.185	0.900	0.649	0.921
SPRR2D	PKP1	4443173	4435341	9606.ENSP00000357746	9606.ENSP00000263946	0	0	0	0	0.097	0	0.900	0.187	0.920
KRT76	KRT2	4440157	4438640	9606.ENSP00000330101	9606.ENSP00000310861	0	0	0	0.958	0.084	0.185	0.900	0.398	0.920
IL1F10	IL36G	4446118	4434681	9606.ENSP00000376893	9606.ENSP00000259205	0	0	0	0.760	0.097	0	0.900	0.666	0.920
KRT84	KRT15	4434589	4434336	9606.ENSP00000257951	9606.ENSP00000254043	0	0	0	0.713	0.049	0.185	0.900	0.231	0.920
TPX2	MAD2L1	4437665	4437296	9606.ENSP00000300403	9606.ENSP00000296509	0	0	0	0	0.841	0	0	0.517	0.920
KRT34	KRT76	4446215	4440157	9606.ENSP00000377570	9606.ENSP00000330101	0	0	0	0.691	0.049	0.185	0.900	0.183	0.919
KRT2	KRT71	4438640	4435746	9606.ENSP00000310861	9606.ENSP00000267119	0	0	0	0.950	0.076	0.185	0.900	0.297	0.919
KRT2	KRT84	4438640	4434589	9606.ENSP00000310861	9606.ENSP00000257951	0	0	0	0.900	0.066	0.185	0.900	0.262	0.919
MAGEA12	CSAG1	4446200	4443495	9606.ENSP00000377478	9606.ENSP00000359310	0	0	0	0	0.771	0	0	0.662	0.919
CDC45	CCNA2	4448376	4436109	9606.ENSP00000405726	9606.ENSP00000274026	0	0	0	0	0.817	0.070	0	0.563	0.919
SPRR2D	DSC3	4443173	4442377	9606.ENSP00000357746	9606.ENSP00000353608	0	0	0	0	0.069	0	0.900	0.194	0.918
KRT2	KRT85	4438640	4434581	9606.ENSP00000310861	9606.ENSP00000257901	0	0	0	0.915	0.049	0.185	0.900	0.445	0.918
FGF12	SCN5A	4448693	4448544	9606.ENSP00000413496	9606.ENSP00000410257	0	0	0	0	0.063	0.855	0	0.446	0.918
CCNA2	NUF2	4436109	4435979	9606.ENSP00000274026	9606.ENSP00000271452	0	0	0	0	0.879	0	0	0.352	0.918
SPRR2A	CSTA	4446056	4435441	9606.ENSP00000376423	9606.ENSP00000264474	0	0	0	0	0.076	0	0.900	0.192	0.918
CDCA3	TTK	4450021	4443396	9606.ENSP00000442068	9606.ENSP00000358813	0	0	0	0	0.888	0	0	0.293	0.917
LCE1C	SPRR2E	4451128	4443171	9606.ENSP00000475270	9606.ENSP00000357740	0	0	0	0	0.213	0	0.900	0	0.917
KRT2	KRT15	4438640	4434336	9606.ENSP00000310861	9606.ENSP00000254043	0	0	0	0.791	0.052	0.098	0.900	0.488	0.916
HTR2C	CHRM3	4436210	4434428	9606.ENSP00000276198	9606.ENSP00000255380	0	0	0	0.625	0.098	0	0.900	0.318	0.916
SPRR2E	DSG3	4443171	4434532	9606.ENSP00000357740	9606.ENSP00000257189	0	0	0	0	0.088	0	0.900	0.155	0.916
CENPA	CCNA2	4440745	4436109	9606.ENSP00000336868	9606.ENSP00000274026	0	0	0	0	0.833	0.126	0	0.463	0.915
SPRR2E	DSC3	4443171	4442377	9606.ENSP00000357740	9606.ENSP00000353608	0	0	0	0	0.069	0	0.900	0.168	0.915
FAM83D	TPX2	4451564	4437665	9606.ENSP00000481110	9606.ENSP00000300403	0	0	0	0	0.773	0	0	0.638	0.914
SPRR2A	DSG1	4446056	4434533	9606.ENSP00000376423	9606.ENSP00000257192	0	0	0	0	0.138	0	0.900	0.087	0.914
DSG1	DSG3	4434533	4434532	9606.ENSP00000257192	9606.ENSP00000257189	0	0	0	0.901	0.088	0	0.900	0.924	0.913
GPC3	APOC3	4446259	4433396	9606.ENSP00000377836	9606.ENSP00000227667	0	0	0	0	0.152	0	0.900	0.062	0.913
RAB3B	RAB6B	4443791	4436622	9606.ENSP00000360718	9606.ENSP00000285208	0	0	0.442	0.868	0.063	0.078	0.900	0.115	0.912
P2RY1	HTR2C	4438073	4436210	9606.ENSP00000304767	9606.ENSP00000276198	0	0	0	0	0	0.064	0.900	0.143	0.912
DYNC1I1	RAB6B	4439335	4436622	9606.ENSP00000320130	9606.ENSP00000285208	0	0	0	0	0.158	0	0.900	0	0.912
SPRR2E	PKP1	4443171	4435341	9606.ENSP00000357740	9606.ENSP00000263946	0	0	0	0	0.098	0	0.900	0.094	0.911
SPRR1B	CSTA	4438224	4435441	9606.ENSP00000306461	9606.ENSP00000264474	0	0	0	0	0.090	0	0.900	0.110	0.911
P2RY1	CHRM3	4438073	4434428	9606.ENSP00000304767	9606.ENSP00000255380	0	0	0	0	0.050	0	0.900	0.134	0.910
SCN5A	NRCAM	4448544	4445150	9606.ENSP00000410257	9606.ENSP00000368314	0	0	0	0	0.055	0	0.900	0.129	0.910
KRT34	KRT2	4446215	4438640	9606.ENSP00000377570	9606.ENSP00000310861	0	0	0	0.669	0	0	0.900	0.340	0.910
SPRR2A	PI3	4446056	4433871	9606.ENSP00000376423	9606.ENSP00000243924	0	0	0	0	0.140	0	0.900	0	0.910
LCE1C	SPRR1B	4451128	4438224	9606.ENSP00000475270	9606.ENSP00000306461	0	0	0	0	0.142	0	0.900	0	0.910
DSG1	PI3	4434533	4433871	9606.ENSP00000257192	9606.ENSP00000243924	0	0	0	0	0	0	0.900	0.136	0.909
TAC3	HTR2C	4451744	4436210	9606.ENSP00000483110	9606.ENSP00000276198	0	0	0	0	0.089	0	0.900	0.089	0.909
SPRR2D	DSG3	4443173	4434532	9606.ENSP00000357746	9606.ENSP00000257189	0	0	0	0	0.076	0	0.900	0.098	0.909
CDC45	TTK	4448376	4443396	9606.ENSP00000405726	9606.ENSP00000358813	0	0	0	0	0.876	0	0	0.293	0.909
KRT76	KRT84	4440157	4434589	9606.ENSP00000330101	9606.ENSP00000257951	0	0	0	0.914	0.095	0	0.900	0.375	0.908
CCNA2	NCAPH	4436109	4433774	9606.ENSP00000274026	9606.ENSP00000240423	0	0	0	0	0.841	0	0	0.443	0.908
LCE1C	SPRR2A	4451128	4446056	9606.ENSP00000475270	9606.ENSP00000376423	0	0	0	0	0.123	0	0.900	0	0.908
LCE1C	SPRR2D	4451128	4443173	9606.ENSP00000475270	9606.ENSP00000357746	0	0	0	0	0.124	0	0.900	0	0.908
KRT71	KRT85	4435746	4434581	9606.ENSP00000267119	9606.ENSP00000257901	0	0	0	0.919	0.078	0	0.900	0.519	0.907
CENPW	CCNB2	4443084	4436767	9606.ENSP00000357308	9606.ENSP00000288207	0	0	0	0	0.887	0	0	0.211	0.907
SPRR2A	PKP1	4446056	4435341	9606.ENSP00000376423	9606.ENSP00000263946	0	0	0	0	0.098	0	0.900	0.058	0.907
SPRR2D	PI3	4443173	4433871	9606.ENSP00000357746	9606.ENSP00000243924	0	0	0	0	0.111	0	0.900	0	0.907
CENPA	TPX2	4440745	4437665	9606.ENSP00000336868	9606.ENSP00000300403	0	0	0	0	0.823	0	0	0.497	0.907
MAD2L1	MCM2	4437296	4435544	9606.ENSP00000296509	9606.ENSP00000265056	0	0	0	0	0.820	0.125	0	0.455	0.907
KRT34	KRT38	4446215	4433991	9606.ENSP00000377570	9606.ENSP00000246646	0	0	0	0.951	0.076	0	0.900	0.904	0.907
DSG3	PI3	4434532	4433871	9606.ENSP00000257189	9606.ENSP00000243924	0	0	0	0	0.061	0	0.900	0.090	0.907
KRT84	KRT85	4434589	4434581	9606.ENSP00000257951	9606.ENSP00000257901	0	0	0	0.959	0.087	0	0.900	0.607	0.907
DSC3	CSTA	4442377	4435441	9606.ENSP00000353608	9606.ENSP00000264474	0	0	0	0	0.076	0	0.900	0.070	0.906
LCE1E	SPRR2E	4443179	4443171	9606.ENSP00000357759	9606.ENSP00000357740	0	0	0	0	0.101	0	0.900	0	0.906
SPRR2A	DSG3	4446056	4434532	9606.ENSP00000376423	9606.ENSP00000257189	0	0	0	0	0.106	0	0.900	0	0.906
SPRR2E	PI3	4443171	4433871	9606.ENSP00000357740	9606.ENSP00000243924	0	0	0	0	0.107	0	0.900	0	0.906
NPFFR2	HTR2C	4438358	4436210	9606.ENSP00000307822	9606.ENSP00000276198	0	0	0	0.611	0.063	0	0.900	0.144	0.906
KRT6A	KRT85	4445298	4434581	9606.ENSP00000369317	9606.ENSP00000257901	0	0	0	0.935	0.065	0	0.900	0.420	0.905
CSTA	DSG3	4435441	4434532	9606.ENSP00000264474	9606.ENSP00000257189	0	0	0	0	0.077	0	0.900	0.063	0.905
KRT71	KRT84	4435746	4434589	9606.ENSP00000267119	9606.ENSP00000257951	0	0	0	0.925	0.088	0	0.900	0.087	0.905
KRT6A	KRT84	4445298	4434589	9606.ENSP00000369317	9606.ENSP00000257951	0	0	0	0.938	0.071	0	0.900	0.445	0.905
GSTM1	GGH	4438694	4434748	9606.ENSP00000311469	9606.ENSP00000260118	0	0	0	0	0.061	0	0.900	0.071	0.905
MAD2L1	GINS2	4437296	4434310	9606.ENSP00000296509	9606.ENSP00000253462	0	0	0	0	0.889	0	0	0.169	0.904
KRT76	KRT71	4440157	4435746	9606.ENSP00000330101	9606.ENSP00000267119	0	0	0	0.952	0.069	0	0.900	0.334	0.904
KRT6A	KRT76	4445298	4440157	9606.ENSP00000369317	9606.ENSP00000330101	0	0	0	0.962	0.076	0	0.900	0.364	0.904
KRT34	KRT15	4446215	4434336	9606.ENSP00000377570	9606.ENSP00000254043	0	0	0	0.920	0.057	0	0.900	0.430	0.904
PBK	AURKB	4449452	4438898	9606.ENSP00000428489	9606.ENSP00000313950	0	0	0	0	0.859	0.065	0	0.330	0.904
NPFFR2	P2RY1	4438358	4438073	9606.ENSP00000307822	9606.ENSP00000304767	0	0	0	0.611	0	0.064	0.900	0.095	0.904
SPRR2D	CSTA	4443173	4435441	9606.ENSP00000357746	9606.ENSP00000264474	0	0	0	0	0.070	0	0.900	0	0.903
SPRR2E	CSTA	4443171	4435441	9606.ENSP00000357740	9606.ENSP00000264474	0	0	0	0	0.076	0	0.900	0	0.903
NPFFR2	CHRM3	4438358	4434428	9606.ENSP00000307822	9606.ENSP00000255380	0	0	0	0.565	0.061	0	0.900	0.067	0.903
SPRR2A	DSC3	4446056	4442377	9606.ENSP00000376423	9606.ENSP00000353608	0	0	0	0	0.072	0	0.900	0.046	0.903
KRT6A	KRT71	4445298	4435746	9606.ENSP00000369317	9606.ENSP00000267119	0	0	0	0.956	0.065	0	0.900	0.197	0.903
DYNC1I1	NUF2	4439335	4435979	9606.ENSP00000320130	9606.ENSP00000271452	0	0	0	0	0	0	0.900	0.079	0.903
KRT84	KRT5	4434589	4434215	9606.ENSP00000257951	9606.ENSP00000252242	0	0	0	0.934	0.067	0	0.900	0.188	0.903
CNTN1	NRCAM	4450218	4445150	9606.ENSP00000447006	9606.ENSP00000368314	0	0	0	0.673	0.160	0.297	0.800	0.769	0.903
PKP1	PI3	4435341	4433871	9606.ENSP00000263946	9606.ENSP00000243924	0	0	0	0	0.070	0	0.900	0.049	0.903
GSTA1	GGH	4440697	4434748	9606.ENSP00000335620	9606.ENSP00000260118	0	0	0	0	0.061	0	0.900	0.055	0.903
CDCA3	MAD2L1	4450021	4437296	9606.ENSP00000442068	9606.ENSP00000296509	0	0	0	0	0.866	0	0	0.302	0.903
SPRR2A	LCE1E	4446056	4443179	9606.ENSP00000376423	9606.ENSP00000357759	0	0	0	0	0.077	0	0.900	0	0.903
KRT76	KRT85	4440157	4434581	9606.ENSP00000330101	9606.ENSP00000257901	0	0	0	0.915	0	0	0.900	0.431	0.903
GGH	GSTM3	4434748	4434500	9606.ENSP00000260118	9606.ENSP00000256594	0	0	0	0	0.061	0	0.900	0.049	0.902
CDCA3	TPX2	4450021	4437665	9606.ENSP00000442068	9606.ENSP00000300403	0	0	0	0	0.877	0	0	0.241	0.902
TAC3	CHRM3	4451744	4434428	9606.ENSP00000483110	9606.ENSP00000255380	0	0	0	0	0.061	0	0.900	0	0.902
KRT71	KRT5	4435746	4434215	9606.ENSP00000267119	9606.ENSP00000252242	0	0	0	0.955	0.065	0	0.900	0.141	0.902
KRT76	KRT5	4440157	4434215	9606.ENSP00000330101	9606.ENSP00000252242	0	0	0	0.961	0.063	0	0.900	0.063	0.902
KRT15	KRT38	4434336	4433991	9606.ENSP00000254043	9606.ENSP00000246646	0	0	0	0.887	0	0	0.900	0.250	0.902
DRD2	S1PR5	4442557	4440026	9606.ENSP00000354859	9606.ENSP00000328472	0	0	0	0.580	0.062	0	0.900	0.041	0.902
KRT85	KRT5	4434581	4434215	9606.ENSP00000257901	9606.ENSP00000252242	0	0	0	0.937	0	0	0.900	0.333	0.901
NRN1	MDGA2	4451492	4446901	9606.ENSP00000480483	9606.ENSP00000382178	0	0	0	0	0	0	0.900	0.057	0.901
DSC3	PI3	4442377	4433871	9606.ENSP00000353608	9606.ENSP00000243924	0	0	0	0	0	0	0.900	0.052	0.901
DYNC1I1	AURKB	4439335	4438898	9606.ENSP00000320130	9606.ENSP00000313950	0	0	0	0	0.049	0	0.900	0.050	0.901
LCE1E	PI3	4443179	4433871	9606.ENSP00000357759	9606.ENSP00000243924	0	0	0	0	0	0	0.900	0	0.900
DYNC1I1	SPC25	4439335	4436467	9606.ENSP00000320130	9606.ENSP00000282074	0	0	0	0	0	0	0.900	0	0.900
MDGA2	RAET1L	4446901	4442862	9606.ENSP00000382178	9606.ENSP00000356310	0	0	0	0	0	0	0.900	0	0.900
DYNC1I1	SKA1	4439335	4436620	9606.ENSP00000320130	9606.ENSP00000285116	0	0	0	0	0	0	0.900	0	0.900
LCE1E	CSTA	4443179	4435441	9606.ENSP00000357759	9606.ENSP00000264474	0	0	0	0	0	0	0.900	0	0.900
NRN1	RAET1L	4451492	4442862	9606.ENSP00000480483	9606.ENSP00000356310	0	0	0	0	0	0	0.900	0	0.900
DYNC1I1	CDCA5	4439335	4436187	9606.ENSP00000320130	9606.ENSP00000275517	0	0	0	0	0	0	0.900	0	0.900
LCE3A	CSTA	4440623	4435441	9606.ENSP00000335006	9606.ENSP00000264474	0	0	0	0	0	0	0.900	0	0.900
DYNC1I1	CCNB2	4439335	4436767	9606.ENSP00000320130	9606.ENSP00000288207	0	0	0	0	0	0	0.900	0	0.900
CSTA	PKP1	4435441	4435341	9606.ENSP00000264474	9606.ENSP00000263946	0	0	0	0	0	0	0.900	0	0.900
DYNC1I1	MAD2L1	4439335	4437296	9606.ENSP00000320130	9606.ENSP00000296509	0	0	0	0	0	0	0.900	0.049	0.900
MAGEA3	CSAG1	4451057	4443495	9606.ENSP00000473093	9606.ENSP00000359310	0	0	0	0	0.771	0	0	0.584	0.900
LCE1C	PI3	4451128	4433871	9606.ENSP00000475270	9606.ENSP00000243924	0	0	0	0	0	0	0.900	0	0.900
LCE1B	PI3	4442331	4433871	9606.ENSP00000353203	9606.ENSP00000243924	0	0	0	0	0	0	0.900	0	0.900
LCE3A	PI3	4440623	4433871	9606.ENSP00000335006	9606.ENSP00000243924	0	0	0	0	0	0	0.900	0	0.900
TAC3	P2RY1	4451744	4438073	9606.ENSP00000483110	9606.ENSP00000304767	0	0	0	0	0	0	0.900	0	0.900
KLHL13	FBXO27	4450072	4436994	9606.ENSP00000443191	9606.ENSP00000292853	0	0	0	0	0	0	0.900	0	0.900
CENPA	DYNC1I1	4440745	4439335	9606.ENSP00000336868	9606.ENSP00000320130	0	0	0	0	0	0	0.900	0	0.900
LCE1C	CSTA	4451128	4435441	9606.ENSP00000475270	9606.ENSP00000264474	0	0	0	0	0	0	0.900	0	0.900
LCE1B	CSTA	4442331	4435441	9606.ENSP00000353203	9606.ENSP00000264474	0	0	0	0	0	0	0.900	0	0.900
CDC45	TPX2	4448376	4437665	9606.ENSP00000405726	9606.ENSP00000300403	0	0	0	0	0.880	0	0	0.198	0.899
CDC45	NUF2	4448376	4435979	9606.ENSP00000405726	9606.ENSP00000271452	0	0	0	0	0.876	0	0	0.205	0.897
AURKB	MCM2	4438898	4435544	9606.ENSP00000313950	9606.ENSP00000265056	0	0	0	0	0.830	0	0	0.414	0.896
TPX2	SKA1	4437665	4436620	9606.ENSP00000300403	9606.ENSP00000285116	0	0	0	0	0.867	0	0	0.246	0.895
TTK	NCAPH	4443396	4433774	9606.ENSP00000358813	9606.ENSP00000240423	0	0	0	0	0.871	0	0	0.206	0.893
TTK	CENPA	4443396	4440745	9606.ENSP00000358813	9606.ENSP00000336868	0	0	0	0	0.826	0	0	0.394	0.890
CDCA3	FOXM1	4450021	4441245	9606.ENSP00000442068	9606.ENSP00000342307	0	0	0	0	0.848	0	0	0.310	0.890
KIF18B	AURKB	4450792	4438898	9606.ENSP00000465992	9606.ENSP00000313950	0	0	0	0	0.784	0.186	0	0.427	0.890
CDCA3	TROAP	4450021	4434584	9606.ENSP00000442068	9606.ENSP00000257909	0	0	0	0	0.876	0	0	0.150	0.890
CDC45	CDC25A	4448376	4437985	9606.ENSP00000405726	9606.ENSP00000303706	0	0	0	0	0.688	0	0	0.661	0.890
NR5A1	STAR	4444220	4436225	9606.ENSP00000362690	9606.ENSP00000276449	0	0	0	0	0.086	0	0	0.883	0.889
CCNB2	TROAP	4436767	4434584	9606.ENSP00000288207	9606.ENSP00000257909	0	0	0	0	0.874	0	0	0.140	0.887
CCNA2	GINS2	4436109	4434310	9606.ENSP00000274026	9606.ENSP00000253462	0	0	0	0	0.856	0.058	0	0.220	0.885
MAGEA6	CSAG1	4451513	4443495	9606.ENSP00000480637	9606.ENSP00000359310	0	0	0	0	0.700	0	0	0.625	0.882
E2F7	CCNA2	4439589	4436109	9606.ENSP00000323246	9606.ENSP00000274026	0	0	0	0	0.616	0.169	0	0.656	0.881
CCNA2	TROAP	4436109	4434584	9606.ENSP00000274026	9606.ENSP00000257909	0	0	0	0	0.866	0	0	0.126	0.878
CDCA3	CDCA5	4450021	4436187	9606.ENSP00000442068	9606.ENSP00000275517	0	0	0	0	0.749	0	0	0.527	0.876
FOXM1	CENPA	4441245	4440745	9606.ENSP00000342307	9606.ENSP00000336868	0	0	0	0	0.766	0.072	0	0.477	0.876
PBK	CENPA	4449452	4440745	9606.ENSP00000428489	9606.ENSP00000336868	0	0	0	0	0.824	0.127	0	0.257	0.875
PBK	CDC45	4449452	4448376	9606.ENSP00000428489	9606.ENSP00000405726	0	0	0	0	0.858	0	0	0.151	0.874
PBK	FOXM1	4449452	4441245	9606.ENSP00000428489	9606.ENSP00000342307	0	0	0	0	0.808	0.099	0	0.330	0.874
RFC4	AURKB	4446025	4438898	9606.ENSP00000376272	9606.ENSP00000313950	0	0	0	0	0.831	0	0	0.286	0.874
TTK	FOXM1	4443396	4441245	9606.ENSP00000358813	9606.ENSP00000342307	0	0	0	0	0.822	0	0	0.311	0.872
TTK	RAD51AP1	4443396	4433433	9606.ENSP00000358813	9606.ENSP00000228843	0	0	0	0	0.833	0	0	0.267	0.872
SPC25	CCNA2	4436467	4436109	9606.ENSP00000282074	9606.ENSP00000274026	0	0	0	0	0.861	0	0	0.111	0.871
CDCA5	CCNA2	4436187	4436109	9606.ENSP00000275517	9606.ENSP00000274026	0	0	0	0	0.806	0	0	0.358	0.870
TROAP	FAM64A	4434584	4434116	9606.ENSP00000257909	9606.ENSP00000250056	0	0	0	0	0.699	0	0	0.581	0.869
CCNB2	SCML2	4436767	4434198	9606.ENSP00000288207	9606.ENSP00000251900	0	0	0	0	0.107	0.860	0	0.042	0.869
CDC45	CDCA5	4448376	4436187	9606.ENSP00000405726	9606.ENSP00000275517	0	0	0	0	0.791	0	0	0.399	0.869
CCNA2	RAD51AP1	4436109	4433433	9606.ENSP00000274026	9606.ENSP00000228843	0	0	0	0	0.827	0	0	0.269	0.868
HSD3B1	STAR	4443313	4436225	9606.ENSP00000358421	9606.ENSP00000276449	0	0	0	0	0.052	0	0	0.866	0.868
TPX2	GINS2	4437665	4434310	9606.ENSP00000300403	9606.ENSP00000253462	0	0	0	0	0.791	0	0	0.387	0.866
GPX6	GSTM3	4442496	4434500	9606.ENSP00000354581	9606.ENSP00000256594	0	0	0	0	0.061	0	0.650	0.626	0.866
TICRR	MCM2	4435810	4435544	9606.ENSP00000268138	9606.ENSP00000265056	0	0	0	0	0.342	0	0	0.805	0.866
CCNB2	GINS2	4436767	4434310	9606.ENSP00000288207	9606.ENSP00000253462	0	0	0	0	0.830	0.064	0	0.216	0.864
RFC4	CCNB2	4446025	4436767	9606.ENSP00000376272	9606.ENSP00000288207	0	0	0	0	0.776	0.064	0	0.399	0.863
TTK	SPC25	4443396	4436467	9606.ENSP00000358813	9606.ENSP00000282074	0	0	0	0	0.758	0.325	0	0.220	0.861
GINS2	RAD51AP1	4434310	4433433	9606.ENSP00000253462	9606.ENSP00000228843	0	0	0	0	0.802	0	0	0.329	0.861
TPX2	RAD51AP1	4437665	4433433	9606.ENSP00000300403	9606.ENSP00000228843	0	0	0	0	0.801	0	0	0.329	0.861
RFC4	CCNA2	4446025	4436109	9606.ENSP00000376272	9606.ENSP00000274026	0	0	0	0	0.796	0.064	0	0.328	0.860
GINS2	NCAPH	4434310	4433774	9606.ENSP00000253462	9606.ENSP00000240423	0	0	0	0	0.841	0	0	0.156	0.860
CCNB2	RAD51AP1	4436767	4433433	9606.ENSP00000288207	9606.ENSP00000228843	0	0	0	0	0.797	0	0	0.335	0.859
MAD2L1	RAD51AP1	4437296	4433433	9606.ENSP00000296509	9606.ENSP00000228843	0	0	0	0	0.832	0	0	0.189	0.858
CDC45	RAD51AP1	4448376	4433433	9606.ENSP00000405726	9606.ENSP00000228843	0	0	0	0	0.788	0	0	0.354	0.857
CDCA3	NUF2	4450021	4435979	9606.ENSP00000442068	9606.ENSP00000271452	0	0	0	0	0.745	0	0	0.459	0.856
AURKB	GINS2	4438898	4434310	9606.ENSP00000313950	9606.ENSP00000253462	0	0	0	0	0.826	0	0	0.178	0.851
TPX2	TROAP	4437665	4434584	9606.ENSP00000300403	9606.ENSP00000257909	0	0	0	0	0.824	0	0	0.190	0.851
UGT1A1	CES1	4444184	4442386	9606.ENSP00000362549	9606.ENSP00000353720	0	0	0	0	0.062	0	0.650	0.581	0.850
CDC45	SPC25	4448376	4436467	9606.ENSP00000405726	9606.ENSP00000282074	0	0	0	0	0.834	0	0	0.113	0.847
CDC45	CENPA	4448376	4440745	9606.ENSP00000405726	9606.ENSP00000336868	0	0	0	0	0.791	0.057	0	0.260	0.842
KIF18B	FOXM1	4450792	4441245	9606.ENSP00000465992	9606.ENSP00000342307	0	0	0	0	0.832	0.050	0	0.074	0.840
TPX2	MCM2	4437665	4435544	9606.ENSP00000300403	9606.ENSP00000265056	0	0	0	0	0.790	0	0	0.269	0.840
CENPW	CCNA2	4443084	4436109	9606.ENSP00000357308	9606.ENSP00000274026	0	0	0	0	0.810	0	0	0.183	0.839
CCNA2	FAM64A	4436109	4434116	9606.ENSP00000274026	9606.ENSP00000250056	0	0	0	0	0.803	0	0	0.198	0.835
CDC45	FOXM1	4448376	4441245	9606.ENSP00000405726	9606.ENSP00000342307	0	0	0	0	0.795	0	0	0.230	0.835
PBK	RAD51AP1	4449452	4433433	9606.ENSP00000428489	9606.ENSP00000228843	0	0	0	0	0.824	0	0	0.089	0.833
CENPW	SPC25	4443084	4436467	9606.ENSP00000357308	9606.ENSP00000282074	0	0	0	0	0.833	0	0	0	0.833
NUF2	NCAPH	4435979	4433774	9606.ENSP00000271452	9606.ENSP00000240423	0	0	0	0	0.812	0	0	0.132	0.830
FOXM1	TROAP	4441245	4434584	9606.ENSP00000342307	9606.ENSP00000257909	0	0	0	0	0.827	0	0	0.052	0.829
FOXM1	MCM2	4441245	4435544	9606.ENSP00000342307	9606.ENSP00000265056	0	0	0	0	0.766	0.051	0	0.294	0.829
TK1	CCNA2	4437779	4436109	9606.ENSP00000301634	9606.ENSP00000274026	0	0	0	0	0.698	0	0	0.454	0.828
MAD2L1	NCAPH	4437296	4433774	9606.ENSP00000296509	9606.ENSP00000240423	0	0	0	0	0.710	0	0	0.430	0.828
SKA1	CCNA2	4436620	4436109	9606.ENSP00000285116	9606.ENSP00000274026	0	0	0	0	0.791	0	0	0.211	0.828
AURKB	FAM64A	4438898	4434116	9606.ENSP00000313950	9606.ENSP00000250056	0	0	0	0	0.802	0	0	0.163	0.828
CENPA	FAM64A	4440745	4434116	9606.ENSP00000336868	9606.ENSP00000250056	0	0	0	0	0.781	0	0	0.250	0.828
PBK	CENPW	4449452	4443084	9606.ENSP00000428489	9606.ENSP00000357308	0	0	0	0	0.826	0	0	0	0.826
PBK	GINS2	4449452	4434310	9606.ENSP00000428489	9606.ENSP00000253462	0	0	0	0	0.802	0	0	0.154	0.826
TTK	GINS2	4443396	4434310	9606.ENSP00000358813	9606.ENSP00000253462	0	0	0	0	0.800	0	0	0.150	0.823
TPX2	SPC25	4437665	4436467	9606.ENSP00000300403	9606.ENSP00000282074	0	0	0	0	0.806	0	0	0.121	0.822
GPX6	GSTM1	4442496	4438694	9606.ENSP00000354581	9606.ENSP00000311469	0	0	0	0	0.061	0	0.650	0.499	0.821
CCNB2	FAM64A	4436767	4434116	9606.ENSP00000288207	9606.ENSP00000250056	0	0	0	0	0.805	0	0	0.121	0.821
CDCA5	NCAPH	4436187	4433774	9606.ENSP00000275517	9606.ENSP00000240423	0	0	0	0	0.748	0	0	0.317	0.821
CDC45	NCAPH	4448376	4433774	9606.ENSP00000405726	9606.ENSP00000240423	0	0	0	0	0.780	0	0	0.201	0.817
CDCA3	NCAPH	4450021	4433774	9606.ENSP00000442068	9606.ENSP00000240423	0	0	0	0	0.713	0	0	0.385	0.816
NR5A1	GATA4	4444220	4440569	9606.ENSP00000362690	9606.ENSP00000334458	0	0	0	0	0.095	0.379	0	0.698	0.815
TTK	FAM64A	4443396	4434116	9606.ENSP00000358813	9606.ENSP00000250056	0	0	0	0	0.786	0	0	0.163	0.813
CES1	UGT1A9	4442386	4441655	9606.ENSP00000353720	9606.ENSP00000346768	0	0	0	0	0.062	0	0.650	0.474	0.812
TPX2	FAM64A	4437665	4434116	9606.ENSP00000300403	9606.ENSP00000250056	0	0	0	0	0.795	0	0	0.112	0.810
TTK	MCM2	4443396	4435544	9606.ENSP00000358813	9606.ENSP00000265056	0	0	0	0	0.726	0	0	0.331	0.809
NR0B1	STAR	4445140	4436225	9606.ENSP00000368253	9606.ENSP00000276449	0	0	0	0	0.113	0	0	0.793	0.809
ALDH3A1	GSTA1	4448623	4440697	9606.ENSP00000411821	9606.ENSP00000335620	0	0	0	0	0	0	0.650	0.476	0.808
TPX2	CDCA5	4437665	4436187	9606.ENSP00000300403	9606.ENSP00000275517	0	0	0	0	0.748	0	0	0.269	0.808
PBK	CDCA5	4449452	4436187	9606.ENSP00000428489	9606.ENSP00000275517	0	0	0	0	0.741	0	0	0.278	0.805
PTF1A	NKX6-1	4444739	4437202	9606.ENSP00000365687	9606.ENSP00000295886	0	0	0	0	0	0.050	0	0.802	0.804
SKA1	NCAPH	4436620	4433774	9606.ENSP00000285116	9606.ENSP00000240423	0	0	0	0	0.742	0	0	0.271	0.804
CDC45	TROAP	4448376	4434584	9606.ENSP00000405726	9606.ENSP00000257909	0	0	0	0	0.785	0	0	0.116	0.802
CENPA	RAD51AP1	4440745	4433433	9606.ENSP00000336868	9606.ENSP00000228843	0	0	0	0	0.760	0	0	0.211	0.802
PBK	FAM64A	4449452	4434116	9606.ENSP00000428489	9606.ENSP00000250056	0	0	0	0	0.800	0	0	0	0.800
CENPA	MCM2	4440745	4435544	9606.ENSP00000336868	9606.ENSP00000265056	0	0	0	0	0.569	0.352	0	0.340	0.799
MAGEA3	PRAME	4451057	4450165	9606.ENSP00000473093	9606.ENSP00000445675	0	0	0	0	0.419	0	0	0.669	0.799
LHX2	SIX3	4444226	4434796	9606.ENSP00000362717	9606.ENSP00000260653	0	0	0	0	0.061	0	0	0.793	0.798
AURKB	RAD51AP1	4438898	4433433	9606.ENSP00000313950	9606.ENSP00000228843	0	0	0	0	0.752	0	0	0.214	0.797
PBK	NCAPH	4449452	4433774	9606.ENSP00000428489	9606.ENSP00000240423	0	0	0	0	0.703	0	0	0.340	0.796
TK1	CDCA5	4437779	4436187	9606.ENSP00000301634	9606.ENSP00000275517	0	0	0	0	0.743	0	0	0.236	0.795
RFC4	TPX2	4446025	4437665	9606.ENSP00000376272	9606.ENSP00000300403	0	0	0	0	0.733	0	0	0.255	0.793
RFC4	TTK	4446025	4443396	9606.ENSP00000376272	9606.ENSP00000358813	0	0	0	0	0.730	0	0	0.266	0.793
CSAG1	MAGEA2B	4443495	4440457	9606.ENSP00000359310	9606.ENSP00000333487	0	0	0	0	0.526	0	0	0.581	0.793
FOXM1	GINS2	4441245	4434310	9606.ENSP00000342307	9606.ENSP00000253462	0	0	0	0	0.767	0	0	0.146	0.793
PBK	RFC4	4449452	4446025	9606.ENSP00000428489	9606.ENSP00000376272	0	0	0	0	0.780	0	0	0.098	0.793
CDCA5	GINS2	4436187	4434310	9606.ENSP00000275517	9606.ENSP00000253462	0	0	0	0	0.733	0	0	0.244	0.790
FOXM1	FAM64A	4441245	4434116	9606.ENSP00000342307	9606.ENSP00000250056	0	0	0	0	0.786	0	0	0	0.786
KIF18B	TROAP	4450792	4434584	9606.ENSP00000465992	9606.ENSP00000257909	0	0	0	0	0.784	0	0	0	0.784
AURKB	CDC25A	4438898	4437985	9606.ENSP00000313950	9606.ENSP00000303706	0	0	0	0	0.587	0	0	0.496	0.783
CACNG7	CACNG2	4445947	4437635	9606.ENSP00000375647	9606.ENSP00000300105	0	0	0	0.749	0.131	0	0.720	0.571	0.781
CDCA3	SKA1	4450021	4436620	9606.ENSP00000442068	9606.ENSP00000285116	0	0	0	0	0.678	0	0	0.348	0.781
MAGEA3	MAGEA12	4451057	4446200	9606.ENSP00000473093	9606.ENSP00000377478	0	0	0	0.982	0.771	0	0	0.823	0.774
MAGEA6	MAGEA12	4451513	4446200	9606.ENSP00000480637	9606.ENSP00000377478	0	0	0	0.981	0.771	0	0	0.669	0.773
MAGEA6	MAGEA3	4451513	4451057	9606.ENSP00000480637	9606.ENSP00000473093	0	0	0	0.986	0.771	0	0	0.716	0.773
FOXM1	RAD51AP1	4441245	4433433	9606.ENSP00000342307	9606.ENSP00000228843	0	0	0	0	0.736	0	0	0.172	0.772
TTK	TROAP	4443396	4434584	9606.ENSP00000358813	9606.ENSP00000257909	0	0	0	0	0.699	0	0	0.256	0.766
PBK	TROAP	4449452	4434584	9606.ENSP00000428489	9606.ENSP00000257909	0	0	0	0	0.696	0	0	0.256	0.764
FOXD3	ZIC1	4443671	4436516	9606.ENSP00000360157	9606.ENSP00000282928	0	0	0	0	0	0.108	0	0.745	0.762
FAM83D	CCNA2	4451564	4436109	9606.ENSP00000481110	9606.ENSP00000274026	0	0	0	0	0.739	0	0	0.126	0.762
CDC45	TK1	4448376	4437779	9606.ENSP00000405726	9606.ENSP00000301634	0	0	0	0	0.700	0	0	0.242	0.762
GPX6	GSTA1	4442496	4440697	9606.ENSP00000354581	9606.ENSP00000335620	0	0	0	0	0.061	0	0.650	0.333	0.761
PAX1	FOXN1	4446821	4433360	9606.ENSP00000381499	9606.ENSP00000226247	0	0	0	0	0.061	0	0	0.753	0.759
CCNA2	TICRR	4436109	4435810	9606.ENSP00000274026	9606.ENSP00000268138	0	0	0	0	0.603	0.210	0	0.293	0.759
GSTA1	GSTM1	4440697	4438694	9606.ENSP00000335620	9606.ENSP00000311469	0	0	0	0.628	0	0	0.650	0.836	0.757
TUBA3E	NUF2	4439188	4435979	9606.ENSP00000318197	9606.ENSP00000271452	0	0	0	0	0.084	0.733	0	0.087	0.757
FAM83D	CENPA	4451564	4440745	9606.ENSP00000481110	9606.ENSP00000336868	0	0	0	0	0.666	0	0	0.297	0.755
CDCA3	CENPW	4450021	4443084	9606.ENSP00000442068	9606.ENSP00000357308	0	0	0	0	0.752	0	0	0.050	0.754
CES1	UGT1A10	4442386	4441369	9606.ENSP00000353720	9606.ENSP00000343838	0	0	0	0	0.062	0	0.650	0.304	0.751
FAM83D	CDCA5	4451564	4436187	9606.ENSP00000481110	9606.ENSP00000275517	0	0	0	0	0.690	0	0	0.230	0.751
FAM83D	PBK	4451564	4449452	9606.ENSP00000481110	9606.ENSP00000428489	0	0	0	0	0.734	0	0	0.100	0.750
PBK	SPC25	4449452	4436467	9606.ENSP00000428489	9606.ENSP00000282074	0	0	0	0	0.726	0	0	0.123	0.749
TTK	CCNA1	4443396	4434435	9606.ENSP00000358813	9606.ENSP00000255465	0	0	0	0	0.674	0.187	0	0.128	0.748
TK1	CCNB2	4437779	4436767	9606.ENSP00000301634	9606.ENSP00000288207	0	0	0	0	0.642	0	0	0.322	0.747
B4GALNT1	GALNT8	4441162	4434220	9606.ENSP00000341562	9606.ENSP00000252318	0	0	0	0	0	0	0	0.747	0.747
ALDH3A1	GSTM1	4448623	4438694	9606.ENSP00000411821	9606.ENSP00000311469	0	0	0	0	0	0	0.650	0.304	0.746
FAM83D	AURKB	4451564	4438898	9606.ENSP00000481110	9606.ENSP00000313950	0	0	0	0	0.686	0	0	0.224	0.746
KRT6A	SPRR1B	4445298	4438224	9606.ENSP00000369317	9606.ENSP00000306461	0	0	0	0	0.562	0	0	0.441	0.745
FAM64A	NCAPH	4434116	4433774	9606.ENSP00000250056	9606.ENSP00000240423	0	0	0	0	0.592	0	0	0.399	0.744
MCM2	NCAPH	4435544	4433774	9606.ENSP00000265056	9606.ENSP00000240423	0	0	0	0	0.678	0	0	0.234	0.743
CENPW	MAD2L1	4443084	4437296	9606.ENSP00000357308	9606.ENSP00000296509	0	0	0	0	0.685	0	0	0.212	0.741
GSTM1	GSTM3	4438694	4434500	9606.ENSP00000311469	9606.ENSP00000256594	0	0	0.447	0.974	0.080	0.234	0.650	0.799	0.740
CDCA5	TROAP	4436187	4434584	9606.ENSP00000275517	9606.ENSP00000257909	0	0	0	0	0.666	0	0	0.248	0.738
CENPW	NUF2	4443084	4435979	9606.ENSP00000357308	9606.ENSP00000271452	0	0	0	0	0.545	0	0	0.445	0.737
CDCA5	FAM64A	4436187	4434116	9606.ENSP00000275517	9606.ENSP00000250056	0	0	0	0	0.621	0	0	0.333	0.736
GPC3	WNT11	4446259	4439769	9606.ENSP00000377836	9606.ENSP00000325526	0	0	0	0	0.060	0.184	0.600	0.243	0.736
KIF18B	TPX2	4450792	4437665	9606.ENSP00000465992	9606.ENSP00000300403	0	0	0	0	0.630	0	0	0.310	0.734
PBK	TK1	4449452	4437779	9606.ENSP00000428489	9606.ENSP00000301634	0	0	0	0	0.652	0	0	0.261	0.732
CDC25A	MCM2	4437985	4435544	9606.ENSP00000303706	9606.ENSP00000265056	0	0	0	0	0.599	0	0	0.361	0.732
FAM83D	CDCA3	4451564	4450021	9606.ENSP00000481110	9606.ENSP00000442068	0	0	0	0	0.622	0	0	0.318	0.731
NEUROG1	CRABP1	4439140	4437579	9606.ENSP00000317580	9606.ENSP00000299529	0	0	0	0	0.061	0	0	0.726	0.731
GSTA1	GSTM3	4440697	4434500	9606.ENSP00000335620	9606.ENSP00000256594	0	0	0	0.648	0	0	0.650	0.669	0.730
SCN5A	SCN2A	4448544	4444560	9606.ENSP00000410257	9606.ENSP00000364586	0	0	0	0.965	0	0	0.720	0.830	0.728
NUF2	GINS2	4435979	4434310	9606.ENSP00000271452	9606.ENSP00000253462	0	0	0	0	0.685	0	0	0.170	0.727
KIF18B	CCNA2	4450792	4436109	9606.ENSP00000465992	9606.ENSP00000274026	0	0	0	0	0.664	0.172	0	0.094	0.726
CDC45	FAM64A	4448376	4434116	9606.ENSP00000405726	9606.ENSP00000250056	0	0	0	0	0.685	0	0	0.161	0.725
PBK	MCM2	4449452	4435544	9606.ENSP00000428489	9606.ENSP00000265056	0	0	0	0	0.681	0.101	0	0.120	0.725
RFC4	NUF2	4446025	4435979	9606.ENSP00000376272	9606.ENSP00000271452	0	0	0	0	0.712	0	0	0.084	0.725
PTPRZ1	NRCAM	4446145	4445150	9606.ENSP00000377047	9606.ENSP00000368314	0	0	0	0	0.160	0.412	0	0.487	0.725
KIF18B	CCNB2	4450792	4436767	9606.ENSP00000465992	9606.ENSP00000288207	0	0	0	0	0.591	0.150	0	0.268	0.723
CDCA5	RAD51AP1	4436187	4433433	9606.ENSP00000275517	9606.ENSP00000228843	0	0	0	0	0.646	0	0	0.247	0.722
GPC3	WNT16	4446259	4433230	9606.ENSP00000377836	9606.ENSP00000222462	0	0	0	0	0	0.184	0.600	0.217	0.722
KIF18B	PBK	4450792	4449452	9606.ENSP00000465992	9606.ENSP00000428489	0	0	0	0	0.667	0.126	0	0.116	0.720
P2RY1	SIX3	4438073	4434796	9606.ENSP00000304767	9606.ENSP00000260653	0	0	0	0	0	0	0	0.717	0.717
ALDH3A1	GSTM3	4448623	4434500	9606.ENSP00000411821	9606.ENSP00000256594	0	0	0	0	0	0	0.650	0.224	0.716
MCM2	RAD51AP1	4435544	4433433	9606.ENSP00000265056	9606.ENSP00000228843	0	0	0	0	0.694	0	0	0.108	0.715
KIF18B	CDCA3	4450792	4450021	9606.ENSP00000465992	9606.ENSP00000442068	0	0	0	0	0.577	0	0	0.354	0.715
FOXM1	MAD2L1	4441245	4437296	9606.ENSP00000342307	9606.ENSP00000296509	0	0	0	0	0.592	0.080	0	0.303	0.715
CENPW	AURKB	4443084	4438898	9606.ENSP00000357308	9606.ENSP00000313950	0	0	0	0	0.661	0	0	0.194	0.715
CDCA3	FAM64A	4450021	4434116	9606.ENSP00000442068	9606.ENSP00000250056	0	0	0	0	0.713	0	0	0	0.713
SV2B	DYNC1I1	4446244	4439335	9606.ENSP00000377779	9606.ENSP00000320130	0	0	0	0	0.171	0	0	0.667	0.712
KIF18B	TTK	4450792	4443396	9606.ENSP00000465992	9606.ENSP00000358813	0	0	0	0	0.598	0.079	0	0.285	0.712
RFC4	CENPA	4446025	4440745	9606.ENSP00000376272	9606.ENSP00000336868	0	0	0	0	0.557	0.063	0	0.360	0.711
AURKB	TK1	4438898	4437779	9606.ENSP00000313950	9606.ENSP00000301634	0	0	0	0	0.631	0	0	0.249	0.711
TTK	CDCA5	4443396	4436187	9606.ENSP00000358813	9606.ENSP00000275517	0	0	0	0	0.620	0	0	0.268	0.710
TK1	TPX2	4437779	4437665	9606.ENSP00000301634	9606.ENSP00000300403	0	0	0	0	0.618	0	0	0.269	0.709
FAM83D	CCNB2	4451564	4436767	9606.ENSP00000481110	9606.ENSP00000288207	0	0	0	0	0.654	0	0	0.194	0.709
CENPA	NCAPH	4440745	4433774	9606.ENSP00000336868	9606.ENSP00000240423	0	0	0	0	0.564	0	0	0.355	0.707
NKX2-3	GATA4	4441283	4440569	9606.ENSP00000342828	9606.ENSP00000334458	0	0	0	0	0	0.412	0	0.523	0.707
CENPA	GINS2	4440745	4434310	9606.ENSP00000336868	9606.ENSP00000253462	0	0	0	0	0.661	0	0	0.173	0.707
DCAF8L1	DCAF12L2	4448354	4442324	9606.ENSP00000405222	9606.ENSP00000353128	0	0	0	0	0	0	0	0.706	0.706
KIF18B	MAD2L1	4450792	4437296	9606.ENSP00000465992	9606.ENSP00000296509	0	0	0	0	0.371	0.406	0	0.273	0.705
CDCA3	CCNA1	4450021	4434435	9606.ENSP00000442068	9606.ENSP00000255465	0	0	0	0	0.701	0	0	0.050	0.703
DRD2	CACNG2	4442557	4437635	9606.ENSP00000354859	9606.ENSP00000300105	0	0	0	0	0.062	0	0	0.696	0.702
SYN2	SLC17A7	4451446	4433164	9606.ENSP00000480050	9606.ENSP00000221485	0	0	0	0	0.360	0	0	0.549	0.699
GTSF1	CCNB2	4450201	4436767	9606.ENSP00000446485	9606.ENSP00000288207	0	0	0	0	0.688	0	0	0.063	0.696
DBX1	LHX5	4449802	4434936	9606.ENSP00000436881	9606.ENSP00000261731	0	0	0	0	0.087	0.263	0	0.584	0.695
RBP3	RPE65	4450696	4435060	9606.ENSP00000463151	9606.ENSP00000262340	0	0	0	0	0.064	0	0	0.686	0.694
UGT1A1	HSD3B1	4444184	4443313	9606.ENSP00000362549	9606.ENSP00000358421	0	0	0	0	0	0	0.650	0.158	0.692
CENPA	TROAP	4440745	4434584	9606.ENSP00000336868	9606.ENSP00000257909	0	0	0	0	0.688	0	0	0.051	0.691
NR5A1	HSD3B1	4444220	4443313	9606.ENSP00000362690	9606.ENSP00000358421	0	0	0	0	0	0	0	0.687	0.687
CDC45	E2F7	4448376	4439589	9606.ENSP00000405726	9606.ENSP00000323246	0	0	0	0	0.569	0	0	0.302	0.686
FAM83D	CDC45	4451564	4448376	9606.ENSP00000481110	9606.ENSP00000405726	0	0	0	0	0.645	0	0	0.145	0.684
EMX2	SIX3	4450334	4434796	9606.ENSP00000450962	9606.ENSP00000260653	0	0	0	0	0.089	0.129	0	0.634	0.684
SYN2	CPLX2	4451446	4442264	9606.ENSP00000480050	9606.ENSP00000352544	0	0	0	0	0.346	0	0	0.532	0.681
PAX1	TCF15	4446821	4433967	9606.ENSP00000381499	9606.ENSP00000246080	0	0	0	0	0.046	0	0	0.679	0.681
TK1	MCM2	4437779	4435544	9606.ENSP00000301634	9606.ENSP00000265056	0	0	0	0	0.598	0	0	0.236	0.680
TTK	SKA1	4443396	4436620	9606.ENSP00000358813	9606.ENSP00000285116	0	0	0	0	0.613	0	0	0.206	0.679
MAGEA3	MAGEA2B	4451057	4440457	9606.ENSP00000473093	9606.ENSP00000333487	0	0	0	0.981	0.674	0	0	0.904	0.679
FAM83D	NUF2	4451564	4435979	9606.ENSP00000481110	9606.ENSP00000271452	0	0	0	0	0.578	0	0	0.269	0.678
FAM83D	NCAPH	4451564	4433774	9606.ENSP00000481110	9606.ENSP00000240423	0	0	0	0	0.589	0	0	0.249	0.678
KIF18B	CDCA5	4450792	4436187	9606.ENSP00000465992	9606.ENSP00000275517	0	0	0	0	0.601	0	0	0.223	0.676
SERPINB13	RPE65	4441166	4435060	9606.ENSP00000341584	9606.ENSP00000262340	0	0	0	0	0	0	0	0.671	0.671
KIF18B	NCAPH	4450792	4433774	9606.ENSP00000465992	9606.ENSP00000240423	0	0	0	0	0.643	0	0	0.111	0.669
TK1	GINS2	4437779	4434310	9606.ENSP00000301634	9606.ENSP00000253462	0	0	0	0	0.612	0	0	0.180	0.668
ELOVL4	CERS3	4443401	4436583	9606.ENSP00000358831	9606.ENSP00000284382	0	0	0	0	0.064	0.057	0	0.652	0.666
FOXM1	NCAPH	4441245	4433774	9606.ENSP00000342307	9606.ENSP00000240423	0	0	0	0	0.625	0	0	0.142	0.665
NUF2	RAD51AP1	4435979	4433433	9606.ENSP00000271452	9606.ENSP00000228843	0	0	0	0	0.619	0	0	0.155	0.664
NUF2	FAM64A	4435979	4434116	9606.ENSP00000271452	9606.ENSP00000250056	0	0	0	0	0.661	0	0	0.046	0.663
HSD3B1	UGT1A10	4443313	4441369	9606.ENSP00000358421	9606.ENSP00000343838	0	0	0	0	0	0	0.650	0.071	0.661
WASF1	PFN2	4446045	4433759	9606.ENSP00000376368	9606.ENSP00000239940	0	0	0	0	0.108	0.447	0	0.364	0.659
HSD3B1	UGT1A9	4443313	4441655	9606.ENSP00000358421	9606.ENSP00000346768	0	0	0	0	0	0	0.650	0.064	0.658
RFC4	NCAPH	4446025	4433774	9606.ENSP00000376272	9606.ENSP00000240423	0	0	0	0	0.621	0	0	0.126	0.655
TTK	CDC25A	4443396	4437985	9606.ENSP00000358813	9606.ENSP00000303706	0	0	0	0	0.551	0	0	0.264	0.655
SPC25	GINS2	4436467	4434310	9606.ENSP00000282074	9606.ENSP00000253462	0	0	0	0	0.593	0	0	0.187	0.655
TK1	NUF2	4437779	4435979	9606.ENSP00000301634	9606.ENSP00000271452	0	0	0	0	0.603	0	0	0.164	0.654
BEST2	RPE65	4450257	4435060	9606.ENSP00000448310	9606.ENSP00000262340	0	0	0	0	0	0	0	0.654	0.654
FAM83D	TTK	4451564	4443396	9606.ENSP00000481110	9606.ENSP00000358813	0	0	0	0	0.563	0	0	0.236	0.652
DBX1	LHX2	4449802	4444226	9606.ENSP00000436881	9606.ENSP00000362717	0	0	0	0	0.048	0.263	0	0.543	0.651
CDCA3	TK1	4450021	4437779	9606.ENSP00000442068	9606.ENSP00000301634	0	0	0	0	0.588	0	0	0.187	0.651
ABCG8	APOC3	4436013	4433396	9606.ENSP00000272286	9606.ENSP00000227667	0	0	0	0	0.418	0	0	0.420	0.648
TTK	E2F7	4443396	4439589	9606.ENSP00000358813	9606.ENSP00000323246	0	0	0	0	0.600	0	0	0.148	0.645
CDC25A	TICRR	4437985	4435810	9606.ENSP00000303706	9606.ENSP00000268138	0	0	0	0	0.542	0	0	0.256	0.645
CDCA5	MCM2	4436187	4435544	9606.ENSP00000275517	9606.ENSP00000265056	0	0	0	0	0.609	0	0	0.126	0.644
FAM83D	SKA1	4451564	4436620	9606.ENSP00000481110	9606.ENSP00000285116	0	0	0	0	0.545	0	0	0.249	0.644
CENPA	CDC25A	4440745	4437985	9606.ENSP00000336868	9606.ENSP00000303706	0	0	0	0	0.531	0	0	0.268	0.642
TROAP	NCAPH	4434584	4433774	9606.ENSP00000257909	9606.ENSP00000240423	0	0	0	0	0.593	0	0	0.154	0.641
SPC25	NCAPH	4436467	4433774	9606.ENSP00000282074	9606.ENSP00000240423	0	0	0	0	0.624	0	0	0.086	0.641
CENPA	TK1	4440745	4437779	9606.ENSP00000336868	9606.ENSP00000301634	0	0	0	0	0.544	0	0	0.243	0.640
FRG2	TNNT3	4449272	4436281	9606.ENSP00000424015	9606.ENSP00000278317	0	0	0	0	0	0	0	0.640	0.640
PBK	TICRR	4449452	4435810	9606.ENSP00000428489	9606.ENSP00000268138	0	0	0	0	0.564	0	0	0.208	0.640
FAM83D	TROAP	4451564	4434584	9606.ENSP00000481110	9606.ENSP00000257909	0	0	0	0	0.628	0	0	0.070	0.639
CDC25A	TPX2	4437985	4437665	9606.ENSP00000303706	9606.ENSP00000300403	0	0	0	0	0.562	0	0	0.207	0.638
BMP7	HOXA13	4446466	4433252	9606.ENSP00000379204	9606.ENSP00000222753	0	0	0	0	0	0	0	0.637	0.637
NCAPH	RAD51AP1	4433774	4433433	9606.ENSP00000240423	9606.ENSP00000228843	0	0	0	0	0.610	0	0	0.108	0.637
PRAME	CSAG1	4450165	4443495	9606.ENSP00000445675	9606.ENSP00000359310	0	0	0	0	0.334	0	0	0.477	0.636
DDN	KCNJ4	4447659	4438228	9606.ENSP00000390590	9606.ENSP00000306497	0	0	0	0	0.357	0	0	0.455	0.634
AURKB	CCNA1	4438898	4434435	9606.ENSP00000313950	9606.ENSP00000255465	0	0	0	0	0.444	0.177	0	0.264	0.634
MAD2L1	GGH	4437296	4434748	9606.ENSP00000296509	9606.ENSP00000260118	0	0	0	0	0.632	0	0	0	0.632
E2F7	CCNB2	4439589	4436767	9606.ENSP00000323246	9606.ENSP00000288207	0	0	0	0	0.396	0.169	0	0.326	0.632
E2F7	CDC25A	4439589	4437985	9606.ENSP00000323246	9606.ENSP00000303706	0	0	0	0	0.348	0	0	0.457	0.631
PBK	E2F7	4449452	4439589	9606.ENSP00000428489	9606.ENSP00000323246	0	0	0	0	0.563	0.124	0	0.110	0.630
SERPINB13	DSG3	4441166	4434532	9606.ENSP00000341584	9606.ENSP00000257189	0	0	0	0	0.165	0	0	0.571	0.627
FOXM1	SPC25	4441245	4436467	9606.ENSP00000342307	9606.ENSP00000282074	0	0	0	0	0.587	0.079	0	0.100	0.627
FOXM1	E2F7	4441245	4439589	9606.ENSP00000342307	9606.ENSP00000323246	0	0	0	0	0.418	0	0	0.385	0.627
PRAME	MAGEA12	4450165	4446200	9606.ENSP00000445675	9606.ENSP00000377478	0	0	0	0	0.356	0	0	0.444	0.626
CCNA1	NCAPH	4434435	4433774	9606.ENSP00000255465	9606.ENSP00000240423	0	0	0	0	0.469	0	0	0.325	0.626
CES1	SPANXC	4442386	4442196	9606.ENSP00000353720	9606.ENSP00000351884	0	0	0	0	0	0	0	0.621	0.621
KIF18B	CENPA	4450792	4440745	9606.ENSP00000465992	9606.ENSP00000336868	0	0	0	0	0.545	0.080	0	0.167	0.621
SCN5A	GJA3	4448544	4433794	9606.ENSP00000410257	9606.ENSP00000241125	0	0	0	0	0.083	0.066	0	0.593	0.621
LMO1	TLX2	4440853	4433598	9606.ENSP00000338207	9606.ENSP00000233638	0	0	0	0	0.048	0.263	0	0.504	0.621
DYNC1I1	TUBA3E	4439335	4439188	9606.ENSP00000320130	9606.ENSP00000318197	0	0	0	0	0.052	0	0.600	0.073	0.617
FAM64A	RAD51AP1	4434116	4433433	9606.ENSP00000250056	9606.ENSP00000228843	0	0	0	0	0.556	0	0	0.172	0.616
SV2B	LAMA1	4446244	4445872	9606.ENSP00000377779	9606.ENSP00000374309	0	0	0	0	0	0	0.600	0.073	0.613
TPX2	TICRR	4437665	4435810	9606.ENSP00000300403	9606.ENSP00000268138	0	0	0	0	0.564	0	0	0.148	0.613
SV2B	SLC17A7	4446244	4433164	9606.ENSP00000377779	9606.ENSP00000221485	0	0	0	0	0.313	0	0	0.459	0.612
SKA1	GINS2	4436620	4434310	9606.ENSP00000285116	9606.ENSP00000253462	0	0	0	0	0.428	0	0	0.348	0.611
PRAME	MAGEA2B	4450165	4440457	9606.ENSP00000445675	9606.ENSP00000333487	0	0	0	0	0.293	0	0	0.473	0.611
TTK	TK1	4443396	4437779	9606.ENSP00000358813	9606.ENSP00000301634	0	0	0	0	0.549	0	0	0.170	0.610
SERPINB5	PI3	4445723	4433871	9606.ENSP00000372221	9606.ENSP00000243924	0	0	0	0	0.113	0	0	0.579	0.610
TK1	NCAPH	4437779	4433774	9606.ENSP00000301634	9606.ENSP00000240423	0	0	0	0	0.581	0	0	0.107	0.610
FOXD3	ZIC5	4443671	4435756	9606.ENSP00000360157	9606.ENSP00000267294	0	0	0	0	0.098	0.108	0	0.554	0.609
CCNB2	CCNA1	4436767	4434435	9606.ENSP00000288207	9606.ENSP00000255465	0	0	0	0.786	0.517	0.086	0	0.710	0.608
CDC25A	MAD2L1	4437985	4437296	9606.ENSP00000303706	9606.ENSP00000296509	0	0	0	0	0.375	0.125	0	0.340	0.607
TICRR	NCAPH	4435810	4433774	9606.ENSP00000268138	9606.ENSP00000240423	0	0	0	0	0.546	0	0	0.165	0.605
KRT85	FOXN1	4434581	4433360	9606.ENSP00000257901	9606.ENSP00000226247	0	0	0	0	0	0	0	0.605	0.605
HAND2	NKX2-3	4442266	4441283	9606.ENSP00000352565	9606.ENSP00000342828	0	0	0	0	0.062	0.185	0	0.521	0.602
ALDH3A1	AKR1B10	4448623	4442268	9606.ENSP00000411821	9606.ENSP00000352584	0	0	0	0	0.147	0.064	0	0.542	0.602
CDCA5	TICRR	4436187	4435810	9606.ENSP00000275517	9606.ENSP00000268138	0	0	0	0	0.564	0	0	0.122	0.601
TROAP	GINS2	4434584	4434310	9606.ENSP00000257909	9606.ENSP00000253462	0	0	0	0	0.549	0	0	0.151	0.601
UGT1A1	GSTA1	4444184	4440697	9606.ENSP00000362549	9606.ENSP00000335620	0	0	0	0	0.083	0	0	0.579	0.598
EMX2	LHX5	4450334	4434936	9606.ENSP00000450962	9606.ENSP00000261731	0	0	0	0	0.062	0.078	0	0.572	0.597
GSTA1	GCLC	4440697	4433471	9606.ENSP00000335620	9606.ENSP00000229416	0	0	0	0	0.052	0	0	0.591	0.595
RFC4	CDCA5	4446025	4436187	9606.ENSP00000376272	9606.ENSP00000275517	0	0	0	0	0.572	0	0	0.092	0.595
FAM83D	FOXM1	4451564	4441245	9606.ENSP00000481110	9606.ENSP00000342307	0	0	0	0	0.565	0	0	0.105	0.594
FGF12	GPC3	4448693	4446259	9606.ENSP00000413496	9606.ENSP00000377836	0	0	0	0	0.580	0	0	0.069	0.592
PKP1	KRT5	4435341	4434215	9606.ENSP00000263946	9606.ENSP00000252242	0	0	0	0	0.325	0	0	0.420	0.592
UGT1A1	GSTM1	4444184	4438694	9606.ENSP00000362549	9606.ENSP00000311469	0	0	0	0	0.049	0	0	0.588	0.591
NUF2	MCM2	4435979	4435544	9606.ENSP00000271452	9606.ENSP00000265056	0	0	0	0	0.516	0	0	0.190	0.591
KIF18B	NUF2	4450792	4435979	9606.ENSP00000465992	9606.ENSP00000271452	0	0	0	0	0.345	0.151	0	0.324	0.591
SYN2	SYT10	4451446	4433419	9606.ENSP00000480050	9606.ENSP00000228567	0	0	0	0	0.063	0	0	0.581	0.591
RFC4	SPC25	4446025	4436467	9606.ENSP00000376272	9606.ENSP00000282074	0	0	0	0	0.590	0	0	0	0.590
CDC25A	GINS2	4437985	4434310	9606.ENSP00000303706	9606.ENSP00000253462	0	0	0	0	0.555	0	0	0.117	0.590
KRT84	FOXN1	4434589	4433360	9606.ENSP00000257951	9606.ENSP00000226247	0	0	0	0	0.069	0	0	0.576	0.589
PBK	CDC25A	4449452	4437985	9606.ENSP00000428489	9606.ENSP00000303706	0	0	0	0	0.535	0.084	0	0.111	0.588
KRT6A	SPRR2D	4445298	4443173	9606.ENSP00000369317	9606.ENSP00000357746	0	0	0	0	0.319	0	0	0.421	0.588
AKR1B10	GCLC	4442268	4433471	9606.ENSP00000352584	9606.ENSP00000229416	0	0	0	0	0.061	0.327	0	0.398	0.587
FOXD3	SOX15	4443671	4442656	9606.ENSP00000360157	9606.ENSP00000355354	0	0	0	0	0.061	0.075	0	0.562	0.587
CDC25A	RAD51AP1	4437985	4433433	9606.ENSP00000303706	9606.ENSP00000228843	0	0	0	0	0.533	0	0	0.150	0.586
E2F7	TICRR	4439589	4435810	9606.ENSP00000323246	9606.ENSP00000268138	0	0	0	0	0.539	0	0	0.136	0.585
FOXM1	CDCA5	4441245	4436187	9606.ENSP00000342307	9606.ENSP00000275517	0	0	0	0	0.575	0	0	0.058	0.583
TRPM3	GJA3	4444830	4433794	9606.ENSP00000366314	9606.ENSP00000241125	0	0	0	0	0.061	0	0	0.573	0.582
CDCA5	CCNA1	4436187	4434435	9606.ENSP00000275517	9606.ENSP00000255465	0	0	0	0	0.442	0	0	0.282	0.582
LHX2	NEUROG1	4444226	4439140	9606.ENSP00000362717	9606.ENSP00000317580	0	0	0	0	0	0	0	0.580	0.580
CDCA3	CDC45	4450021	4448376	9606.ENSP00000442068	9606.ENSP00000405726	0	0	0	0	0.359	0	0	0.372	0.580
TTK	TICRR	4443396	4435810	9606.ENSP00000358813	9606.ENSP00000268138	0	0	0	0	0.579	0	0	0	0.579
PBK	SKA1	4449452	4436620	9606.ENSP00000428489	9606.ENSP00000285116	0	0	0	0	0.457	0	0	0.255	0.578
GSTM1	GCLC	4438694	4433471	9606.ENSP00000311469	9606.ENSP00000229416	0	0	0	0	0	0	0	0.578	0.578
SPANXC	UGT1A9	4442196	4441655	9606.ENSP00000351884	9606.ENSP00000346768	0	0	0	0	0	0	0	0.577	0.577
GINS2	FAM64A	4434310	4434116	9606.ENSP00000253462	9606.ENSP00000250056	0	0	0	0	0.577	0	0	0	0.577
SPC25	RAD51AP1	4436467	4433433	9606.ENSP00000282074	9606.ENSP00000228843	0	0	0	0	0.395	0	0	0.326	0.575
CDCA3	GINS2	4450021	4434310	9606.ENSP00000442068	9606.ENSP00000253462	0	0	0	0	0.495	0	0	0.190	0.573
PHF21B	RCOR2	4439684	4437764	9606.ENSP00000324403	9606.ENSP00000301459	0	0	0	0	0.156	0.317	0	0.318	0.573
NR0B1	GATA4	4445140	4440569	9606.ENSP00000368253	9606.ENSP00000334458	0	0	0	0	0.062	0.064	0	0.552	0.572
RBP3	CRABP1	4450696	4437579	9606.ENSP00000463151	9606.ENSP00000299529	0	0	0	0	0	0	0	0.571	0.571
KRT6A	PKP1	4445298	4435341	9606.ENSP00000369317	9606.ENSP00000263946	0	0	0	0	0.304	0	0	0.408	0.571
MAD2L1	FAM64A	4437296	4434116	9606.ENSP00000296509	9606.ENSP00000250056	0	0	0	0	0.569	0	0	0	0.569
CCNB2	TICRR	4436767	4435810	9606.ENSP00000288207	9606.ENSP00000268138	0	0	0	0	0.568	0	0	0	0.568
TICRR	GINS2	4435810	4434310	9606.ENSP00000268138	9606.ENSP00000253462	0	0	0	0	0.319	0	0	0.390	0.567
DSG3	KRT5	4434532	4434215	9606.ENSP00000257189	9606.ENSP00000252242	0	0	0	0	0.247	0	0	0.447	0.565
LHX2	GATA4	4444226	4440569	9606.ENSP00000362717	9606.ENSP00000334458	0	0	0	0	0.062	0.268	0	0.417	0.565
FOXD3	GATA4	4443671	4440569	9606.ENSP00000360157	9606.ENSP00000334458	0	0	0	0	0.083	0.287	0	0.384	0.562
E2F7	TPX2	4439589	4437665	9606.ENSP00000323246	9606.ENSP00000300403	0	0	0	0	0.543	0	0	0.081	0.562
RFC4	CDC25A	4446025	4437985	9606.ENSP00000376272	9606.ENSP00000303706	0	0	0	0	0.197	0	0	0.476	0.562
TICRR	TROAP	4435810	4434584	9606.ENSP00000268138	9606.ENSP00000257909	0	0	0	0	0.562	0	0	0	0.562
FOXM1	TICRR	4441245	4435810	9606.ENSP00000342307	9606.ENSP00000268138	0	0	0	0	0.561	0	0	0	0.561
FAM83D	TK1	4451564	4437779	9606.ENSP00000481110	9606.ENSP00000301634	0	0	0	0	0.560	0	0	0	0.560
FAM83D	FAM64A	4451564	4434116	9606.ENSP00000481110	9606.ENSP00000250056	0	0	0	0	0.559	0	0	0	0.559
KRTDAP	DSG1	4440938	4434533	9606.ENSP00000339251	9606.ENSP00000257192	0	0	0	0	0.197	0	0	0.473	0.559
MAGEA12	MAGEA2B	4446200	4440457	9606.ENSP00000377478	9606.ENSP00000333487	0	0	0	0.983	0.552	0	0	0.905	0.558
E2F7	NUF2	4439589	4435979	9606.ENSP00000323246	9606.ENSP00000271452	0	0	0	0	0.551	0	0	0.057	0.558
ZAN	PI3	4451521	4433871	9606.ENSP00000480750	9606.ENSP00000243924	0	0	0	0	0	0	0	0.557	0.557
E2F7	CDCA5	4439589	4436187	9606.ENSP00000323246	9606.ENSP00000275517	0	0	0	0	0.535	0	0	0.086	0.557
PRIMA1	BCHE	4446111	4435424	9606.ENSP00000376848	9606.ENSP00000264381	0	0	0	0	0.065	0	0	0.543	0.555
LHX2	DRD2	4444226	4442557	9606.ENSP00000362717	9606.ENSP00000354859	0	0	0	0	0	0.062	0	0.545	0.555
KRT6A	DSG3	4445298	4434532	9606.ENSP00000369317	9606.ENSP00000257189	0	0	0	0	0.280	0	0	0.403	0.552
TK1	FAM64A	4437779	4434116	9606.ENSP00000301634	9606.ENSP00000250056	0	0	0	0	0.551	0	0	0	0.551
RFC4	TK1	4446025	4437779	9606.ENSP00000376272	9606.ENSP00000301634	0.045	0	0	0	0.379	0	0	0.304	0.551
DSC3	KRT5	4442377	4434215	9606.ENSP00000353608	9606.ENSP00000252242	0	0	0	0	0.180	0	0	0.474	0.550
NUF2	TICRR	4435979	4435810	9606.ENSP00000271452	9606.ENSP00000268138	0	0	0	0	0.549	0	0	0	0.549
KRT2	CERS3	4438640	4436583	9606.ENSP00000310861	9606.ENSP00000284382	0	0	0	0	0.076	0	0	0.532	0.549
CDC25A	CDCA5	4437985	4436187	9606.ENSP00000303706	9606.ENSP00000275517	0	0	0	0	0.478	0	0	0.166	0.546
AKR1B10	SLC17A7	4442268	4433164	9606.ENSP00000352584	9606.ENSP00000221485	0	0	0	0	0	0	0	0.546	0.546
E2F7	MCM2	4439589	4435544	9606.ENSP00000323246	9606.ENSP00000265056	0	0	0	0	0.325	0.085	0	0.323	0.546
SPRR2E	KRTDAP	4443171	4440938	9606.ENSP00000357740	9606.ENSP00000339251	0	0	0	0	0.334	0	0	0.346	0.545
MAGEA6	MAGEA2B	4451513	4440457	9606.ENSP00000480637	9606.ENSP00000333487	0	0	0	0.980	0.538	0	0	0.710	0.544
FAM83D	MAD2L1	4451564	4437296	9606.ENSP00000481110	9606.ENSP00000296509	0	0	0	0	0.497	0	0	0.129	0.543
BEST2	GABRA3	4450257	4443499	9606.ENSP00000448310	9606.ENSP00000359337	0	0	0	0	0	0	0.540	0	0.540
SIX3	NEUROD4	4434796	4433837	9606.ENSP00000260653	9606.ENSP00000242994	0	0	0	0	0	0.084	0	0.519	0.540
LHX5	TLX2	4434936	4433598	9606.ENSP00000261731	9606.ENSP00000233638	0	0	0	0	0.048	0.263	0	0.396	0.539
SLC30A3	SLC17A7	4433589	4433164	9606.ENSP00000233535	9606.ENSP00000221485	0	0	0	0	0.129	0	0	0.492	0.538
FAM83D	TICRR	4451564	4435810	9606.ENSP00000481110	9606.ENSP00000268138	0	0	0	0	0.537	0	0	0	0.537
TPX2	CCNA1	4437665	4434435	9606.ENSP00000300403	9606.ENSP00000255465	0	0	0	0	0.513	0	0	0.087	0.536
CENPW	CDCA5	4443084	4436187	9606.ENSP00000357308	9606.ENSP00000275517	0	0	0	0	0.469	0	0	0.160	0.535
KIF18B	SKA1	4450792	4436620	9606.ENSP00000465992	9606.ENSP00000285116	0	0	0	0	0.334	0	0	0.330	0.535
E2F7	AURKB	4439589	4438898	9606.ENSP00000323246	9606.ENSP00000313950	0	0	0	0	0.431	0	0	0.215	0.535
FOXM1	NUF2	4441245	4435979	9606.ENSP00000342307	9606.ENSP00000271452	0	0	0	0	0.437	0	0	0.207	0.534
FABP7	CCNA2	4443101	4436109	9606.ENSP00000357429	9606.ENSP00000274026	0	0	0	0	0	0	0	0.534	0.534
UGT1A1	SPANXC	4444184	4442196	9606.ENSP00000362549	9606.ENSP00000351884	0	0	0	0	0	0	0	0.534	0.534
DSG3	TCF15	4434532	4433967	9606.ENSP00000257189	9606.ENSP00000246080	0	0	0	0	0	0	0	0.534	0.534
TMEM179	ELOVL2	4450333	4441648	9606.ENSP00000450958	9606.ENSP00000346693	0	0	0	0	0.107	0	0	0.499	0.533
CLCA4	UGT3A2	4443571	4436495	9606.ENSP00000359594	9606.ENSP00000282507	0	0	0	0	0.532	0	0	0	0.532
CDCA3	RAD51AP1	4450021	4433433	9606.ENSP00000442068	9606.ENSP00000228843	0	0	0	0	0.341	0	0	0.318	0.531
PBK	GGH	4449452	4434748	9606.ENSP00000428489	9606.ENSP00000260118	0	0	0	0	0.531	0	0	0	0.531
NEFL	SYN2	4451641	4451446	9606.ENSP00000482169	9606.ENSP00000480050	0	0	0	0	0.310	0	0	0.348	0.531
DSG1	TCF15	4434533	4433967	9606.ENSP00000257192	9606.ENSP00000246080	0	0	0	0	0	0	0	0.530	0.530
FOXM1	TK1	4441245	4437779	9606.ENSP00000342307	9606.ENSP00000301634	0	0	0	0	0.410	0	0	0.236	0.530
KRT2	FOXN1	4438640	4433360	9606.ENSP00000310861	9606.ENSP00000226247	0	0	0	0	0.098	0	0	0.501	0.530
FOXD3	NEUROG1	4443671	4439140	9606.ENSP00000360157	9606.ENSP00000317580	0	0	0	0	0.050	0	0	0.524	0.529
GABRA3	HTR2C	4443499	4436210	9606.ENSP00000359337	9606.ENSP00000276198	0	0	0	0	0.138	0	0	0.475	0.528
MAGEA3	SPANXC	4451057	4442196	9606.ENSP00000473093	9606.ENSP00000351884	0	0	0	0	0.182	0	0	0.447	0.528
LHX2	ZIC1	4444226	4436516	9606.ENSP00000362717	9606.ENSP00000282928	0	0	0	0	0.150	0.077	0	0.445	0.526
BMP7	COL2A1	4446466	4445407	9606.ENSP00000379204	9606.ENSP00000369889	0	0	0	0	0.077	0.125	0	0.459	0.525
LMO1	BCHE	4440853	4435424	9606.ENSP00000338207	9606.ENSP00000264381	0	0	0	0	0	0	0	0.522	0.522
SCN5A	KCNJ4	4448544	4438228	9606.ENSP00000410257	9606.ENSP00000306497	0	0	0	0	0.061	0.097	0	0.481	0.522
LAMA1	ZIC1	4445872	4436516	9606.ENSP00000374309	9606.ENSP00000282928	0	0	0	0	0.063	0.064	0	0.498	0.521
KRTDAP	KRT38	4440938	4433991	9606.ENSP00000339251	9606.ENSP00000246646	0	0	0	0	0.057	0	0	0.513	0.521
CDC25A	TK1	4437985	4437779	9606.ENSP00000303706	9606.ENSP00000301634	0	0	0	0	0.358	0	0	0.280	0.519
TK1	TROAP	4437779	4434584	9606.ENSP00000301634	9606.ENSP00000257909	0	0	0	0	0.516	0	0	0	0.516
GSTM3	GCLC	4434500	4433471	9606.ENSP00000256594	9606.ENSP00000229416	0	0	0	0	0	0	0	0.515	0.515
BMP7	WNT11	4446466	4439769	9606.ENSP00000379204	9606.ENSP00000325526	0	0	0	0	0.048	0.171	0	0.435	0.515
SERPINB2	HAND2	4448189	4442266	9606.ENSP00000401645	9606.ENSP00000352565	0	0	0	0	0	0	0	0.513	0.513
FOXM1	NKX6-1	4441245	4437202	9606.ENSP00000342307	9606.ENSP00000295886	0	0	0	0	0	0.053	0	0.506	0.512
SERPINB5	HAND2	4445723	4442266	9606.ENSP00000372221	9606.ENSP00000352565	0	0	0	0	0	0	0	0.512	0.512
DPF1	RCOR2	4441749	4437764	9606.ENSP00000347716	9606.ENSP00000301459	0	0	0	0	0.087	0	0	0.488	0.512
TTK	CENPW	4443396	4443084	9606.ENSP00000358813	9606.ENSP00000357308	0	0	0	0	0.512	0	0	0	0.512
MLIP	PRKAG3	4449358	4447965	9606.ENSP00000426290	9606.ENSP00000397133	0	0	0	0	0.511	0	0	0	0.511
SKA1	RAD51AP1	4436620	4433433	9606.ENSP00000285116	9606.ENSP00000228843	0	0	0	0	0.410	0	0	0.205	0.511
LHX5	SIX3	4434936	4434796	9606.ENSP00000261731	9606.ENSP00000260653	0	0	0	0	0.061	0	0	0.500	0.510
SPANXC	MAGEA2B	4442196	4440457	9606.ENSP00000351884	9606.ENSP00000333487	0	0	0	0	0.111	0	0	0.471	0.509
TMEM158	SCN5A	4449214	4448544	9606.ENSP00000422431	9606.ENSP00000410257	0	0	0	0	0	0	0	0.508	0.508
CDCA3	SPC25	4450021	4436467	9606.ENSP00000442068	9606.ENSP00000282074	0	0	0	0	0.410	0	0	0.194	0.504
SKA1	CCNA1	4436620	4434435	9606.ENSP00000285116	9606.ENSP00000255465	0	0	0	0	0.495	0	0	0.058	0.503
CPLX2	SLC17A7	4442264	4433164	9606.ENSP00000352544	9606.ENSP00000221485	0	0	0	0	0.346	0	0	0.268	0.501
PTPRZ1	FABP7	4446145	4443101	9606.ENSP00000377047	9606.ENSP00000357429	0	0	0	0	0.322	0	0	0.294	0.500
DBX2	LHX5	4440262	4434936	9606.ENSP00000331470	9606.ENSP00000261731	0	0	0	0	0.062	0.263	0	0.334	0.499
BMP7	NKX6-1	4446466	4437202	9606.ENSP00000379204	9606.ENSP00000295886	0	0	0	0	0	0.044	0	0.497	0.499
LHX2	LMO1	4444226	4440853	9606.ENSP00000362717	9606.ENSP00000338207	0	0	0	0.880	0.104	0.444	0	0.308	0.498
TROAP	RAD51AP1	4434584	4433433	9606.ENSP00000257909	9606.ENSP00000228843	0	0	0	0	0.429	0	0	0.156	0.498
PBK	CCNA1	4449452	4434435	9606.ENSP00000428489	9606.ENSP00000255465	0	0	0	0	0.462	0.090	0	0.054	0.496
TK1	SPC25	4437779	4436467	9606.ENSP00000301634	9606.ENSP00000282074	0	0	0	0	0.496	0	0	0	0.496
MAGEA6	PRAME	4451513	4450165	9606.ENSP00000480637	9606.ENSP00000445675	0	0	0	0	0.403	0	0	0.189	0.495
MAGEA3	B4GALNT1	4451057	4441162	9606.ENSP00000473093	9606.ENSP00000341562	0	0	0	0	0	0	0	0.491	0.491
CAMKV	VSNL1	4449022	4447156	9606.ENSP00000419195	9606.ENSP00000384719	0	0	0	0	0.315	0.185	0	0.161	0.491
FOXM1	ABCC5	4441245	4440500	9606.ENSP00000342307	9606.ENSP00000333926	0	0	0	0	0	0	0	0.490	0.490
SPRR1B	KRT5	4438224	4434215	9606.ENSP00000306461	9606.ENSP00000252242	0	0	0	0	0.332	0	0	0.267	0.490
E2F7	CCNA1	4439589	4434435	9606.ENSP00000323246	9606.ENSP00000255465	0	0	0	0	0.180	0.169	0	0.311	0.489
HTN1	PRR27	4449293	4441314	9606.ENSP00000424501	9606.ENSP00000343172	0	0	0	0	0.068	0	0	0.475	0.489
CENPW	RAD51AP1	4443084	4433433	9606.ENSP00000357308	9606.ENSP00000228843	0	0	0	0	0.489	0	0	0	0.489
NEFL	UCHL1	4451641	4436586	9606.ENSP00000482169	9606.ENSP00000284440	0	0	0	0	0.203	0	0	0.385	0.489
GPC3	FOXM1	4446259	4441245	9606.ENSP00000377836	9606.ENSP00000342307	0	0	0	0	0.064	0	0	0.476	0.488
TK1	SKA1	4437779	4436620	9606.ENSP00000301634	9606.ENSP00000285116	0	0	0	0	0.362	0	0	0.231	0.488
NUF2	TROAP	4435979	4434584	9606.ENSP00000271452	9606.ENSP00000257909	0	0	0	0	0.352	0	0	0.240	0.487
E2F7	NCAPH	4439589	4433774	9606.ENSP00000323246	9606.ENSP00000240423	0	0	0	0	0.466	0	0	0.078	0.487
NEFL	VSNL1	4451641	4447156	9606.ENSP00000482169	9606.ENSP00000384719	0	0	0	0	0.246	0	0	0.348	0.487
MAGEA12	SPANXC	4446200	4442196	9606.ENSP00000377478	9606.ENSP00000351884	0	0	0	0	0.181	0	0	0.399	0.486
ELOVL2	RPE65	4441648	4435060	9606.ENSP00000346693	9606.ENSP00000262340	0	0	0	0	0.051	0	0	0.481	0.486
KRT71	FOXN1	4435746	4433360	9606.ENSP00000267119	9606.ENSP00000226247	0	0	0	0	0.063	0	0	0.473	0.485
KIF18B	SPC25	4450792	4436467	9606.ENSP00000465992	9606.ENSP00000282074	0	0	0	0	0.434	0	0	0.127	0.484
MCM2	TROAP	4435544	4434584	9606.ENSP00000265056	9606.ENSP00000257909	0	0	0	0	0.483	0	0	0	0.483
CENPW	SKA1	4443084	4436620	9606.ENSP00000357308	9606.ENSP00000285116	0	0	0	0	0.194	0	0	0.385	0.483
RFC4	FOXM1	4446025	4441245	9606.ENSP00000376272	9606.ENSP00000342307	0	0	0	0	0.336	0	0	0.253	0.483
SYN2	SV2B	4451446	4446244	9606.ENSP00000480050	9606.ENSP00000377779	0	0	0	0	0.230	0	0	0.354	0.482
KRT5	FOXN1	4434215	4433360	9606.ENSP00000252242	9606.ENSP00000226247	0	0	0	0	0.098	0	0	0.450	0.482
E2F7	TK1	4439589	4437779	9606.ENSP00000323246	9606.ENSP00000301634	0	0	0	0	0.322	0	0	0.267	0.482
FABP7	ZIC1	4443101	4436516	9606.ENSP00000357429	9606.ENSP00000282928	0	0	0	0	0.182	0.050	0	0.388	0.482
DBX1	PAX1	4449802	4446821	9606.ENSP00000436881	9606.ENSP00000381499	0	0	0	0	0	0	0	0.482	0.482
CENPW	TPX2	4443084	4437665	9606.ENSP00000357308	9606.ENSP00000300403	0	0	0	0	0.417	0	0	0.146	0.481
DBX1	NEUROG1	4449802	4439140	9606.ENSP00000436881	9606.ENSP00000317580	0	0	0	0	0.083	0	0	0.455	0.479
FAM83D	KIF18B	4451564	4450792	9606.ENSP00000481110	9606.ENSP00000465992	0	0	0	0	0.295	0	0	0.291	0.479
SERPINB5	KRT5	4445723	4434215	9606.ENSP00000372221	9606.ENSP00000252242	0	0	0	0	0.269	0	0	0.313	0.476
SPRR2A	KRT6A	4446056	4445298	9606.ENSP00000376423	9606.ENSP00000369317	0	0	0	0	0.336	0	0	0.243	0.476
KCNJ4	GDA	4438228	4433698	9606.ENSP00000306497	9606.ENSP00000238018	0	0	0	0	0.089	0	0	0.448	0.476
NR0B1	HSD3B1	4445140	4443313	9606.ENSP00000368253	9606.ENSP00000358421	0	0	0	0	0	0	0	0.475	0.475
HAND2	HEY1	4442266	4440859	9606.ENSP00000352565	9606.ENSP00000338272	0	0	0	0	0	0.281	0	0.300	0.475
TK1	MAD2L1	4437779	4437296	9606.ENSP00000301634	9606.ENSP00000296509	0	0	0	0	0.426	0	0	0.123	0.475
GAB4	DCAF4L2	4447022	4439060	9606.ENSP00000383431	9606.ENSP00000316496	0	0	0	0	0	0	0	0.473	0.473
TAC3	MKRN3	4451744	4438892	9606.ENSP00000483110	9606.ENSP00000313881	0	0	0	0	0	0	0	0.473	0.473
CENPW	NCAPH	4443084	4433774	9606.ENSP00000357308	9606.ENSP00000240423	0	0	0	0	0.404	0	0	0.151	0.472
FOXM1	SKA1	4441245	4436620	9606.ENSP00000342307	9606.ENSP00000285116	0	0	0	0	0.395	0	0	0.162	0.471
TMEM179	TMEM151B	4450333	4447782	9606.ENSP00000450958	9606.ENSP00000393161	0	0	0	0	0.346	0	0	0.225	0.471
DMRTB1	RBM46	4443749	4436443	9606.ENSP00000360500	9606.ENSP00000281722	0	0	0	0	0.105	0	0	0.432	0.470
GPX6	GCLC	4442496	4433471	9606.ENSP00000354581	9606.ENSP00000229416	0	0	0	0	0.061	0	0	0.458	0.469
KRT6A	SERPINB13	4445298	4441166	9606.ENSP00000369317	9606.ENSP00000341584	0	0	0	0	0.342	0	0	0.226	0.469
CENPW	CCNA1	4443084	4434435	9606.ENSP00000357308	9606.ENSP00000255465	0	0	0	0	0.441	0	0	0.088	0.468
CENPW	TK1	4443084	4437779	9606.ENSP00000357308	9606.ENSP00000301634	0	0	0	0	0.439	0	0	0.090	0.468
NR5A1	CCNA2	4444220	4436109	9606.ENSP00000362690	9606.ENSP00000274026	0	0	0	0	0.052	0	0	0.461	0.467
AURKB	TICRR	4438898	4435810	9606.ENSP00000313950	9606.ENSP00000268138	0	0	0	0	0.466	0	0	0	0.466
IGFL1	NKAIN1	4448800	4444256	9606.ENSP00000415823	9606.ENSP00000362841	0	0	0	0	0	0	0	0.466	0.466
NUDT11	TCEAL5	4444660	4443997	9606.ENSP00000365160	9606.ENSP00000361765	0	0	0	0	0.088	0	0	0.439	0.466
FGF12	WNT11	4448693	4439769	9606.ENSP00000413496	9606.ENSP00000325526	0	0	0	0	0	0.164	0	0.386	0.465
HAND2	HOXA13	4442266	4433252	9606.ENSP00000352565	9606.ENSP00000222753	0	0	0	0	0	0.064	0	0.451	0.464
PRAME	SPANXC	4450165	4442196	9606.ENSP00000445675	9606.ENSP00000351884	0	0	0	0	0.136	0	0	0.405	0.463
LHX2	DBX2	4444226	4440262	9606.ENSP00000362717	9606.ENSP00000331470	0	0	0	0	0.096	0.263	0	0.256	0.461
WASF1	OLFM1	4446045	4443814	9606.ENSP00000376368	9606.ENSP00000360858	0	0	0	0	0.096	0	0	0.427	0.460
TROAP	CCNA1	4434584	4434435	9606.ENSP00000257909	9606.ENSP00000255465	0	0	0	0	0.460	0	0	0	0.459
EMX2	NEUROG1	4450334	4439140	9606.ENSP00000450962	9606.ENSP00000317580	0	0	0	0	0	0.050	0	0.454	0.459
VSNL1	MLLT11	4447156	4443228	9606.ENSP00000384719	9606.ENSP00000357917	0	0	0	0	0.129	0	0	0.404	0.459
TRIM16L	LRRC38	4450647	4444673	9606.ENSP00000461386	9606.ENSP00000365253	0	0	0	0	0.055	0	0	0.448	0.456
SYN2	HTR2C	4451446	4436210	9606.ENSP00000480050	9606.ENSP00000276198	0	0	0	0	0.119	0	0	0.406	0.455
NUF2	CCNA1	4435979	4434435	9606.ENSP00000271452	9606.ENSP00000255465	0	0	0	0	0.455	0	0	0	0.455
BMP7	STAR	4446466	4436225	9606.ENSP00000379204	9606.ENSP00000276449	0	0	0	0	0	0	0	0.455	0.455
PTF1A	LHX5	4444739	4434936	9606.ENSP00000365687	9606.ENSP00000261731	0	0	0	0	0	0.123	0	0.405	0.455
DRD2	SLC17A7	4442557	4433164	9606.ENSP00000354859	9606.ENSP00000221485	0	0	0	0	0.085	0	0	0.427	0.454
TFRC	SLC30A3	4442333	4433589	9606.ENSP00000353224	9606.ENSP00000233535	0	0	0	0	0.061	0.328	0	0.205	0.454
PAX1	NKX6-1	4446821	4437202	9606.ENSP00000381499	9606.ENSP00000295886	0	0	0	0	0	0.063	0	0.441	0.454
TMEM179	GALNT8	4450333	4434220	9606.ENSP00000450958	9606.ENSP00000252318	0	0	0	0	0.142	0	0	0.390	0.454
SERPINB13	SPRR1B	4441166	4438224	9606.ENSP00000341584	9606.ENSP00000306461	0	0	0	0	0.345	0	0	0.200	0.454
FOXD3	LHX5	4443671	4434936	9606.ENSP00000360157	9606.ENSP00000261731	0	0	0	0	0.060	0.124	0	0.390	0.454
DSG1	KRT5	4434533	4434215	9606.ENSP00000257192	9606.ENSP00000252242	0	0	0	0	0.125	0	0	0.400	0.452
DUSP9	CDC25A	4441564	4437985	9606.ENSP00000345853	9606.ENSP00000303706	0	0	0	0	0.112	0.159	0	0.326	0.452
SCN5A	GATA4	4448544	4440569	9606.ENSP00000410257	9606.ENSP00000334458	0	0	0	0	0.061	0	0	0.441	0.452
GATA4	WNT11	4440569	4439769	9606.ENSP00000334458	9606.ENSP00000325526	0	0	0	0	0	0.084	0	0.427	0.452
FAM83D	RAD51AP1	4451564	4433433	9606.ENSP00000481110	9606.ENSP00000228843	0	0	0	0	0.393	0	0	0.132	0.450
DRD2	BCHE	4442557	4435424	9606.ENSP00000354859	9606.ENSP00000264381	0	0	0	0	0.058	0	0	0.440	0.449
ELOVL4	RPE65	4443401	4435060	9606.ENSP00000358831	9606.ENSP00000262340	0	0	0	0	0	0	0	0.448	0.448
SYN2	CAMKV	4451446	4449022	9606.ENSP00000480050	9606.ENSP00000419195	0	0	0	0	0.287	0.163	0	0.148	0.448
FOXD1	WNT11	4451594	4439769	9606.ENSP00000481581	9606.ENSP00000325526	0	0	0	0	0	0.082	0	0.422	0.447
ALDH3A1	UGT1A1	4448623	4444184	9606.ENSP00000411821	9606.ENSP00000362549	0	0	0	0	0.058	0	0	0.436	0.446
SCN2A	NPFFR2	4444560	4438358	9606.ENSP00000364586	9606.ENSP00000307822	0	0	0	0	0.061	0.057	0	0.424	0.446
NKX6-3	NKX2-3	4449506	4441283	9606.ENSP00000429553	9606.ENSP00000342828	0	0	0	0	0.061	0.084	0	0.408	0.446
SKA1	TROAP	4436620	4434584	9606.ENSP00000285116	9606.ENSP00000257909	0	0	0	0	0.366	0	0	0.162	0.446
SPC25	TROAP	4436467	4434584	9606.ENSP00000282074	9606.ENSP00000257909	0	0	0	0	0.273	0	0	0.267	0.444
CNTFR	KCNH5	4445142	4439445	9606.ENSP00000368265	9606.ENSP00000321427	0	0	0	0	0.072	0	0	0.425	0.444
TFAP2B	LRP1B	4446171	4445855	9606.ENSP00000377265	9606.ENSP00000374135	0	0	0	0	0.069	0	0	0.428	0.444
KIAA1549L	CST8	4438984	4433961	9606.ENSP00000315295	9606.ENSP00000246012	0	0	0	0	0	0	0	0.443	0.443
MAGEA2B	PAGE4	4440457	4433040	9606.ENSP00000333487	9606.ENSP00000218068	0	0	0	0	0	0	0	0.443	0.443
DDN	GDA	4447659	4433698	9606.ENSP00000390590	9606.ENSP00000238018	0	0	0	0	0.088	0	0	0.412	0.441
DDIAS	FAM181B	4449748	4444681	9606.ENSP00000435421	9606.ENSP00000365295	0	0	0	0	0	0	0	0.441	0.441
MLIP	GATA4	4449358	4440569	9606.ENSP00000426290	9606.ENSP00000334458	0	0	0	0	0	0	0	0.441	0.441
TPX2	CHP2	4437665	4437637	9606.ENSP00000300403	9606.ENSP00000300113	0	0	0	0	0	0	0	0.440	0.440
CDC45	CENPW	4448376	4443084	9606.ENSP00000405726	9606.ENSP00000357308	0	0	0	0	0.439	0	0	0.042	0.440
SCN2A	KCNJ4	4444560	4438228	9606.ENSP00000364586	9606.ENSP00000306497	0	0	0	0	0.230	0.097	0	0.258	0.439
BMP7	ZIC1	4446466	4436516	9606.ENSP00000379204	9606.ENSP00000282928	0	0	0	0	0.088	0.054	0	0.401	0.438
KRTDAP	KRT71	4440938	4435746	9606.ENSP00000339251	9606.ENSP00000267119	0	0	0	0	0.049	0	0	0.434	0.438
GATA4	NKX6-1	4440569	4437202	9606.ENSP00000334458	9606.ENSP00000295886	0	0	0	0	0	0.055	0	0.430	0.438
CDC25A	NUF2	4437985	4435979	9606.ENSP00000303706	9606.ENSP00000271452	0	0	0	0	0.348	0	0	0.170	0.435
LRRC38	SYT10	4444673	4433419	9606.ENSP00000365253	9606.ENSP00000228567	0	0	0	0	0	0	0	0.435	0.435
HMGA2	CDC25A	4449827	4437985	9606.ENSP00000437621	9606.ENSP00000303706	0	0	0	0	0.099	0	0	0.399	0.435
CPLX2	SYT10	4442264	4433419	9606.ENSP00000352544	9606.ENSP00000228567	0	0	0	0	0.083	0	0	0.408	0.435
LHX2	KRT15	4444226	4434336	9606.ENSP00000362717	9606.ENSP00000254043	0	0	0	0	0	0	0	0.433	0.433
SERPINB5	KRT6A	4445723	4445298	9606.ENSP00000372221	9606.ENSP00000369317	0	0	0	0	0.343	0	0	0.172	0.433
SERPINA12	DSG1	4441222	4434533	9606.ENSP00000342109	9606.ENSP00000257192	0	0	0	0	0.094	0	0	0.399	0.432
ZIC1	SIX3	4436516	4434796	9606.ENSP00000282928	9606.ENSP00000260653	0	0	0	0	0.061	0.064	0	0.406	0.432
SCN5A	DSC3	4448544	4442377	9606.ENSP00000410257	9606.ENSP00000353608	0	0	0	0	0.049	0	0	0.428	0.432
KRTDAP	KRT2	4440938	4438640	9606.ENSP00000339251	9606.ENSP00000310861	0	0	0	0	0.108	0	0	0.389	0.432
CDCA3	CENPA	4450021	4440745	9606.ENSP00000442068	9606.ENSP00000336868	0	0	0	0	0.199	0	0	0.319	0.431
CNTNAP5	SORCS3	4448056	4443367	9606.ENSP00000399013	9606.ENSP00000358715	0	0	0	0	0.105	0	0	0.389	0.430
TMEM235	TMEM151B	4448247	4447782	9606.ENSP00000402790	9606.ENSP00000393161	0	0	0	0	0.429	0	0	0	0.429
CDC25A	NCAPH	4437985	4433774	9606.ENSP00000303706	9606.ENSP00000240423	0	0	0	0	0.429	0	0	0	0.429
FABP7	AURKB	4443101	4438898	9606.ENSP00000357429	9606.ENSP00000313950	0	0	0	0	0	0	0	0.428	0.428
BMP7	WNT16	4446466	4433230	9606.ENSP00000379204	9606.ENSP00000222462	0	0	0	0	0.048	0.171	0	0.332	0.427
TMEM235	MOBP	4448247	4438771	9606.ENSP00000402790	9606.ENSP00000312293	0	0	0	0	0.426	0	0	0	0.426
ALDH3A1	GCLC	4448623	4433471	9606.ENSP00000411821	9606.ENSP00000229416	0	0	0	0	0	0.157	0	0.348	0.426
UCHL1	SLC30A3	4436586	4433589	9606.ENSP00000284440	9606.ENSP00000233535	0	0	0	0	0	0	0	0.426	0.426
CERS3	STAR	4436583	4436225	9606.ENSP00000284382	9606.ENSP00000276449	0	0	0	0	0	0	0	0.427	0.426
CENPA	E2F7	4440745	4439589	9606.ENSP00000336868	9606.ENSP00000323246	0	0	0	0	0.320	0.055	0	0.178	0.426
UGT1A1	GSTM3	4444184	4434500	9606.ENSP00000362549	9606.ENSP00000256594	0	0	0	0	0	0	0	0.426	0.426
NEUROG1	LHX5	4439140	4434936	9606.ENSP00000317580	9606.ENSP00000261731	0	0	0	0	0.078	0	0	0.401	0.425
TMEM151B	CPLX2	4447782	4442264	9606.ENSP00000393161	9606.ENSP00000352544	0	0	0	0	0.424	0	0	0	0.424
SV2B	CPLX2	4446244	4442264	9606.ENSP00000377779	9606.ENSP00000352544	0	0	0	0	0.268	0	0	0.244	0.424
DDN	FRMPD4	4447659	4445436	9606.ENSP00000390590	9606.ENSP00000370057	0	0	0	0	0.230	0	0	0.283	0.424
PTF1A	GATA4	4444739	4440569	9606.ENSP00000365687	9606.ENSP00000334458	0	0	0	0	0	0.058	0	0.413	0.424
ELOVL2	GCLC	4441648	4433471	9606.ENSP00000346693	9606.ENSP00000229416	0	0	0	0	0.061	0	0	0.411	0.423
FRG2	TRIML2	4449272	4449222	9606.ENSP00000424015	9606.ENSP00000422581	0	0	0	0	0	0	0	0.423	0.422
FRG2	TRIML1	4449272	4439950	9606.ENSP00000424015	9606.ENSP00000327738	0	0	0	0	0	0	0	0.423	0.422
FGF12	SCN2A	4448693	4444560	9606.ENSP00000413496	9606.ENSP00000364586	0	0	0	0	0.158	0	0	0.340	0.421
MDGA2	CACNG2	4446901	4437635	9606.ENSP00000382178	9606.ENSP00000300105	0	0	0	0	0.077	0	0	0.397	0.420
GATA4	STAR	4440569	4436225	9606.ENSP00000334458	9606.ENSP00000276449	0	0	0	0	0	0	0	0.421	0.420
KIF18B	RAD51AP1	4450792	4433433	9606.ENSP00000465992	9606.ENSP00000228843	0	0	0	0	0.417	0	0	0.046	0.420
NEUROG1	NKX6-1	4439140	4437202	9606.ENSP00000317580	9606.ENSP00000295886	0	0	0	0	0.055	0.050	0	0.406	0.420
SPANXC	TEX15	4442196	4434466	9606.ENSP00000351884	9606.ENSP00000256246	0	0	0	0	0	0	0	0.420	0.420
CDC45	SKA1	4448376	4436620	9606.ENSP00000405726	9606.ENSP00000285116	0	0	0	0	0.387	0	0	0.093	0.420
KIF18B	FAM64A	4450792	4434116	9606.ENSP00000465992	9606.ENSP00000250056	0	0	0	0	0.413	0	0	0.050	0.419
ABCC5	GCLC	4440500	4433471	9606.ENSP00000333926	9606.ENSP00000229416	0	0	0	0	0.064	0	0	0.405	0.419
KLHL13	WSCD2	4450072	4440314	9606.ENSP00000443191	9606.ENSP00000331933	0	0	0	0	0.061	0	0	0.407	0.419
PAX1	LHX2	4446821	4444226	9606.ENSP00000381499	9606.ENSP00000362717	0	0	0	0	0	0	0	0.418	0.418
SERPINB5	GSTM3	4445723	4434500	9606.ENSP00000372221	9606.ENSP00000256594	0	0	0	0	0	0.358	0	0.131	0.418
ZNF488	CNTNAP5	4450663	4448056	9606.ENSP00000462269	9606.ENSP00000399013	0	0	0	0	0	0	0	0.417	0.417
NRCAM	FOXM1	4445150	4441245	9606.ENSP00000368314	9606.ENSP00000342307	0	0	0	0	0	0	0	0.417	0.417
E2F7	MAD2L1	4439589	4437296	9606.ENSP00000323246	9606.ENSP00000296509	0	0	0	0	0.334	0	0	0.158	0.416
KRT6A	CALML3	4445298	4438985	9606.ENSP00000369317	9606.ENSP00000315299	0	0	0	0	0.301	0	0	0.199	0.416
TFAP2B	CSTA	4446171	4435441	9606.ENSP00000377265	9606.ENSP00000264474	0	0	0	0	0	0	0	0.416	0.416
ZNF488	SORCS3	4450663	4443367	9606.ENSP00000462269	9606.ENSP00000358715	0	0	0	0	0.088	0	0	0.385	0.415
CCL26	DSG1	4446345	4434533	9606.ENSP00000378365	9606.ENSP00000257192	0	0	0	0	0	0	0	0.414	0.414
FOXD3	CES1	4443671	4442386	9606.ENSP00000360157	9606.ENSP00000353720	0	0	0	0	0	0.064	0	0.400	0.414
DBX1	PTF1A	4449802	4444739	9606.ENSP00000436881	9606.ENSP00000365687	0	0	0	0	0	0.050	0	0.407	0.412
ZIC1	HOXC8	4436516	4432621	9606.ENSP00000282928	9606.ENSP00000040584	0	0	0	0	0	0.059	0	0.401	0.412
KIF18B	CDC45	4450792	4448376	9606.ENSP00000465992	9606.ENSP00000405726	0	0	0	0	0.380	0	0	0.089	0.411
ZIC1	LHX5	4436516	4434936	9606.ENSP00000282928	9606.ENSP00000261731	0	0	0	0	0.095	0.077	0	0.351	0.411
NKX6-1	LHX5	4437202	4434936	9606.ENSP00000295886	9606.ENSP00000261731	0	0	0	0	0.065	0.079	0	0.371	0.411
NR5A1	FST	4444220	4434510	9606.ENSP00000362690	9606.ENSP00000256759	0	0	0	0	0.065	0	0	0.396	0.411
UGT1A1	CYP4F2	4444184	4433177	9606.ENSP00000362549	9606.ENSP00000221700	0	0	0	0	0.110	0	0	0.364	0.410
TICRR	FAM64A	4435810	4434116	9606.ENSP00000268138	9606.ENSP00000250056	0	0	0	0	0.411	0	0	0	0.410
RFC4	E2F7	4446025	4439589	9606.ENSP00000376272	9606.ENSP00000323246	0	0	0	0	0.229	0	0	0.263	0.408
DSG3	KRT15	4434532	4434336	9606.ENSP00000257189	9606.ENSP00000254043	0	0	0	0	0.123	0	0	0.353	0.408
SOX21	RFX4	4444799	4442060	9606.ENSP00000366144	9606.ENSP00000350552	0	0	0	0	0.105	0	0	0.366	0.408
NEUROG1	ZIC1	4439140	4436516	9606.ENSP00000317580	9606.ENSP00000282928	0	0	0	0	0.063	0.063	0	0.380	0.408
CDC25A	TROAP	4437985	4434584	9606.ENSP00000303706	9606.ENSP00000257909	0	0	0	0	0.368	0	0	0.099	0.407
TKTL1	SCML2	4443423	4434198	9606.ENSP00000358931	9606.ENSP00000251900	0	0	0	0	0	0	0	0.405	0.405
MOBP	PMP2	4438771	4434458	9606.ENSP00000312293	9606.ENSP00000256103	0	0	0	0	0.332	0	0	0.146	0.405
FOXM1	GATA4	4441245	4440569	9606.ENSP00000342307	9606.ENSP00000334458	0	0	0	0	0.062	0.153	0	0.310	0.404
NEFL	CPLX2	4451641	4442264	9606.ENSP00000482169	9606.ENSP00000352544	0	0	0	0	0.349	0	0	0.121	0.403
TCEAL5	DCAF12L2	4443997	4442324	9606.ENSP00000361765	9606.ENSP00000353128	0	0	0	0	0.107	0	0	0.358	0.403
NDRG4	POPDC3	4446257	4434382	9606.ENSP00000377823	9606.ENSP00000254765	0	0	0	0	0.063	0	0	0.389	0.403
SCN2A	FOXD3	4444560	4443671	9606.ENSP00000364586	9606.ENSP00000360157	0	0	0	0	0	0	0	0.403	0.403
PI3	SYT10	4433871	4433419	9606.ENSP00000243924	9606.ENSP00000228567	0	0	0	0	0	0	0	0.401	0.400
ABCC5	SLC47A2	4440500	4439869	9606.ENSP00000333926	9606.ENSP00000326671	0	0	0	0	0.063	0	0	0.386	0.400
