# Supplementary material for: BIRC5 as a prognostic and diagnostic biomarker in pan-cancer: an integrated analysis of expression, immune subtypes, and functional networks
Source: Front Genet. 2024 Dec 5;15:1509342. doi: 10.3389/fgene.2024.1509342 (PMC11655497; doi:10.3389/fgene.2024.1509342)
Supplement: Supplementary file 2 [file DataSheet1.zip › Peer Review Only/string_interactions.tsv]

#node1	node2	node1_string_id	node2_string_id	neighborhood_on_chromosome	gene_fusion	phylogenetic_cooccurrence	homology	coexpression	experimentally_determined_interaction	database_annotated	automated_textmining	combined_score
AURKA	PBK	9606.ENSP00000216911	9606.ENSP00000428489	0	0	0	0	0.617	0.067	0	0.462	0.791
AURKA	AURKC	9606.ENSP00000216911	9606.ENSP00000302898	0	0	0.058	0.965	0.218	0.165	0.540	0.403	0.800
AURKA	MELK	9606.ENSP00000216911	9606.ENSP00000298048	0	0	0.093	0.731	0.831	0.045	0	0.479	0.913
AURKA	AURKB	9606.ENSP00000216911	9606.ENSP00000313950	0	0	0.061	0.958	0.573	0.421	0.540	0.387	0.922
AURKA	BUB1B	9606.ENSP00000216911	9606.ENSP00000287598	0	0	0	0	0.723	0.089	0	0.722	0.924
AURKA	MAD2L1	9606.ENSP00000216911	9606.ENSP00000296509	0	0	0	0	0.647	0.100	0	0.796	0.929
AURKA	KIF20A	9606.ENSP00000216911	9606.ENSP00000378356	0	0	0	0	0.833	0.084	0	0.616	0.936
AURKA	CDK1	9606.ENSP00000216911	9606.ENSP00000378699	0	0	0.125	0.747	0.777	0.525	0	0.537	0.951
AURKA	CDCA8	9606.ENSP00000216911	9606.ENSP00000362146	0	0	0	0	0.728	0.086	0.540	0.633	0.952
AURKA	TOP2A	9606.ENSP00000216911	9606.ENSP00000411532	0	0	0	0	0.826	0.071	0	0.791	0.963
AURKA	DLGAP5	9606.ENSP00000216911	9606.ENSP00000247191	0	0	0	0	0.843	0.226	0	0.746	0.966
AURKA	BUB1	9606.ENSP00000216911	9606.ENSP00000302530	0	0	0	0	0.836	0.089	0	0.822	0.971
AURKA	KIF2C	9606.ENSP00000216911	9606.ENSP00000361298	0	0	0	0	0.799	0.323	0	0.833	0.975
AURKA	CCNB1	9606.ENSP00000216911	9606.ENSP00000256442	0	0	0	0	0.863	0.094	0	0.845	0.979
AURKA	UBE2C	9606.ENSP00000216911	9606.ENSP00000348838	0	0	0	0	0.835	0.300	0.400	0.828	0.986
AURKA	CCNB2	9606.ENSP00000216911	9606.ENSP00000288207	0	0	0	0	0.860	0.637	0	0.799	0.988
AURKA	BIRC5	9606.ENSP00000216911	9606.ENSP00000301633	0	0	0	0	0.824	0.492	0.540	0.865	0.993
AURKA	INCENP	9606.ENSP00000216911	9606.ENSP00000378295	0	0	0	0	0.458	0.860	0.540	0.855	0.994
AURKA	CDC20	9606.ENSP00000216911	9606.ENSP00000361540	0	0	0	0	0.902	0.513	0.500	0.817	0.995
AURKA	PLK1	9606.ENSP00000216911	9606.ENSP00000300093	0	0	0	0.741	0.902	0.690	0.500	0.840	0.997
AURKB	AURKA	9606.ENSP00000313950	9606.ENSP00000216911	0	0	0.061	0.958	0.573	0.421	0.540	0.387	0.922
AURKB	DLGAP5	9606.ENSP00000313950	9606.ENSP00000247191	0	0	0	0	0.737	0	0	0.818	0.950
AURKB	CCNB1	9606.ENSP00000313950	9606.ENSP00000256442	0	0	0	0	0.587	0.094	0.400	0.851	0.962
AURKB	BUB1B	9606.ENSP00000313950	9606.ENSP00000287598	0	0	0	0	0.637	0.327	0.500	0.992	0.999
AURKB	CCNB2	9606.ENSP00000313950	9606.ENSP00000288207	0	0	0	0	0.844	0.094	0.400	0.901	0.990
AURKB	MAD2L1	9606.ENSP00000313950	9606.ENSP00000296509	0	0	0	0	0.603	0.071	0.500	0.669	0.930
AURKB	MELK	9606.ENSP00000313950	9606.ENSP00000298048	0	0	0.095	0.735	0.805	0.045	0	0.489	0.902
AURKB	PLK1	9606.ENSP00000313950	9606.ENSP00000300093	0	0	0	0.744	0.789	0.212	0.500	0.351	0.939
AURKB	BIRC5	9606.ENSP00000313950	9606.ENSP00000301633	0	0	0	0	0.764	0.944	0.800	0.996	0.999
AURKB	BUB1	9606.ENSP00000313950	9606.ENSP00000302530	0	0	0	0	0.827	0.089	0	0.984	0.997
AURKB	AURKC	9606.ENSP00000313950	9606.ENSP00000302898	0	0	0.052	0.976	0.061	0.625	0.540	0.593	0.926
AURKB	PBK	9606.ENSP00000313950	9606.ENSP00000428489	0	0	0	0	0.660	0.067	0	0.394	0.791
AURKB	UBE2C	9606.ENSP00000313950	9606.ENSP00000348838	0	0	0	0	0.766	0.053	0.400	0.704	0.955
AURKB	TOP2A	9606.ENSP00000313950	9606.ENSP00000411532	0	0	0	0	0.831	0.314	0	0.761	0.970
AURKB	KIF20A	9606.ENSP00000313950	9606.ENSP00000378356	0	0	0	0	0.835	0.637	0	0.846	0.990
AURKB	KIF2C	9606.ENSP00000313950	9606.ENSP00000361298	0	0	0	0	0.830	0.323	0	0.975	0.996
AURKB	CDK1	9606.ENSP00000313950	9606.ENSP00000378699	0	0	0.138	0.719	0.950	0.331	0.400	0.856	0.997
AURKB	CDC20	9606.ENSP00000313950	9606.ENSP00000361540	0	0	0	0	0.889	0.297	0.500	0.965	0.998
AURKB	INCENP	9606.ENSP00000313950	9606.ENSP00000378295	0	0	0	0	0.469	0.996	0.800	0.999	0.999
AURKB	CDCA8	9606.ENSP00000313950	9606.ENSP00000362146	0	0	0	0	0.779	0.897	0.800	0.998	0.999
AURKC	AURKA	9606.ENSP00000302898	9606.ENSP00000216911	0	0	0.058	0.965	0.218	0.165	0.540	0.403	0.800
AURKC	DLGAP5	9606.ENSP00000302898	9606.ENSP00000247191	0	0	0	0	0.329	0	0	0.456	0.620
AURKC	CCNB1	9606.ENSP00000302898	9606.ENSP00000256442	0	0	0	0	0.308	0.094	0	0.389	0.584
AURKC	BUB1B	9606.ENSP00000302898	9606.ENSP00000287598	0	0	0	0	0.386	0.089	0	0.634	0.777
AURKC	CCNB2	9606.ENSP00000302898	9606.ENSP00000288207	0	0	0	0	0.310	0.094	0	0.484	0.649
AURKC	MAD2L1	9606.ENSP00000302898	9606.ENSP00000296509	0	0	0	0	0.401	0.071	0	0.379	0.624
AURKC	MELK	9606.ENSP00000302898	9606.ENSP00000298048	0	0	0.087	0.786	0.307	0.045	0	0.277	0.505
AURKC	PLK1	9606.ENSP00000302898	9606.ENSP00000300093	0	0	0	0.768	0.248	0.212	0	0.251	0.517
AURKC	BIRC5	9606.ENSP00000302898	9606.ENSP00000301633	0	0	0	0	0.516	0.543	0.540	0.757	0.972
AURKC	BUB1	9606.ENSP00000302898	9606.ENSP00000302530	0	0	0	0	0.306	0.089	0	0.518	0.669
AURKC	PBK	9606.ENSP00000302898	9606.ENSP00000428489	0	0	0	0	0.361	0.067	0	0.090	0.410
AURKC	TOP2A	9606.ENSP00000302898	9606.ENSP00000411532	0	0	0	0	0.296	0.071	0	0.191	0.425
AURKC	KIF20A	9606.ENSP00000302898	9606.ENSP00000378356	0	0	0	0	0.301	0.084	0	0.263	0.487
AURKC	KIF2C	9606.ENSP00000302898	9606.ENSP00000361298	0	0	0	0	0.295	0.084	0	0.468	0.626
AURKC	CDC20	9606.ENSP00000302898	9606.ENSP00000361540	0	0	0	0	0.538	0.048	0	0.374	0.701
AURKC	CDK1	9606.ENSP00000302898	9606.ENSP00000378699	0	0	0.146	0.718	0.795	0.095	0	0.211	0.858
AURKC	AURKB	9606.ENSP00000302898	9606.ENSP00000313950	0	0	0.052	0.976	0.061	0.625	0.540	0.593	0.926
AURKC	CDCA8	9606.ENSP00000302898	9606.ENSP00000362146	0	0	0	0	0.403	0.086	0.540	0.871	0.963
AURKC	INCENP	9606.ENSP00000302898	9606.ENSP00000378295	0	0	0	0	0.386	0.991	0.540	0.978	0.999
BIRC5	AURKA	9606.ENSP00000301633	9606.ENSP00000216911	0	0	0	0	0.824	0.492	0.540	0.865	0.993
BIRC5	DLGAP5	9606.ENSP00000301633	9606.ENSP00000247191	0	0	0	0	0.907	0	0	0.661	0.967
BIRC5	CCNB1	9606.ENSP00000301633	9606.ENSP00000256442	0	0	0	0	0.906	0.098	0.400	0.884	0.993
BIRC5	BUB1B	9606.ENSP00000301633	9606.ENSP00000287598	0	0	0	0	0.847	0.095	0.500	0.834	0.987
BIRC5	CCNB2	9606.ENSP00000301633	9606.ENSP00000288207	0	0	0	0	0.905	0.098	0.400	0.892	0.993
BIRC5	MAD2L1	9606.ENSP00000301633	9606.ENSP00000296509	0	0	0	0	0.913	0	0.500	0.614	0.981
BIRC5	MELK	9606.ENSP00000301633	9606.ENSP00000298048	0	0	0	0	0.885	0.091	0	0.697	0.965
BIRC5	PLK1	9606.ENSP00000301633	9606.ENSP00000300093	0	0	0	0	0.852	0	0.500	0.756	0.980
BIRC5	KIF2C	9606.ENSP00000301633	9606.ENSP00000361298	0	0	0	0	0.862	0	0	0.809	0.972
BIRC5	AURKC	9606.ENSP00000301633	9606.ENSP00000302898	0	0	0	0	0.516	0.543	0.540	0.757	0.972
BIRC5	KIF20A	9606.ENSP00000301633	9606.ENSP00000378356	0	0	0	0	0.903	0.053	0	0.732	0.973
BIRC5	TOP2A	9606.ENSP00000301633	9606.ENSP00000411532	0	0	0	0	0.868	0	0	0.828	0.976
BIRC5	PBK	9606.ENSP00000301633	9606.ENSP00000428489	0	0	0	0	0.932	0.092	0	0.683	0.978
BIRC5	BUB1	9606.ENSP00000301633	9606.ENSP00000302530	0	0	0	0	0.844	0.095	0	0.865	0.979
BIRC5	UBE2C	9606.ENSP00000301633	9606.ENSP00000348838	0	0	0	0	0.956	0.091	0	0.819	0.992
BIRC5	CDC20	9606.ENSP00000301633	9606.ENSP00000361540	0	0	0	0	0.954	0.045	0.500	0.811	0.995
BIRC5	CDK1	9606.ENSP00000301633	9606.ENSP00000378699	0	0	0	0	0.926	0.510	0.400	0.890	0.997
BIRC5	AURKB	9606.ENSP00000301633	9606.ENSP00000313950	0	0	0	0	0.764	0.944	0.800	0.996	0.999
BIRC5	INCENP	9606.ENSP00000301633	9606.ENSP00000378295	0	0	0	0	0.573	0.928	0.800	0.994	0.999
BIRC5	CDCA8	9606.ENSP00000301633	9606.ENSP00000362146	0	0	0	0	0.961	0.943	0.800	0.996	0.999
BUB1	AURKA	9606.ENSP00000302530	9606.ENSP00000216911	0	0	0	0	0.836	0.089	0	0.822	0.971
BUB1	DLGAP5	9606.ENSP00000302530	9606.ENSP00000247191	0	0	0	0	0.949	0	0	0.751	0.986
BUB1	CCNB1	9606.ENSP00000302530	9606.ENSP00000256442	0	0	0	0	0.846	0.279	0.400	0.900	0.992
BUB1	BUB1B	9606.ENSP00000302530	9606.ENSP00000287598	0	0	0	0.584	0.920	0.919	0.500	0.989	0.999
BUB1	CCNB2	9606.ENSP00000302530	9606.ENSP00000288207	0	0	0	0	0.892	0.279	0.400	0.970	0.998
BUB1	MAD2L1	9606.ENSP00000302530	9606.ENSP00000296509	0	0	0	0	0.841	0.875	0.900	0.940	0.999
BUB1	MELK	9606.ENSP00000302530	9606.ENSP00000298048	0	0	0	0	0.936	0.046	0	0.758	0.984
BUB1	PLK1	9606.ENSP00000302530	9606.ENSP00000300093	0	0	0	0	0.587	0.390	0.800	0.936	0.996
BUB1	BIRC5	9606.ENSP00000302530	9606.ENSP00000301633	0	0	0	0	0.844	0.095	0	0.865	0.979
BUB1	AURKC	9606.ENSP00000302530	9606.ENSP00000302898	0	0	0	0	0.306	0.089	0	0.518	0.669
BUB1	INCENP	9606.ENSP00000302530	9606.ENSP00000378295	0	0	0	0	0.445	0.094	0	0.751	0.864
BUB1	PBK	9606.ENSP00000302530	9606.ENSP00000428489	0	0	0	0	0.869	0.062	0	0.516	0.935
BUB1	UBE2C	9606.ENSP00000302530	9606.ENSP00000348838	0	0	0	0	0.887	0	0	0.607	0.954
BUB1	KIF20A	9606.ENSP00000302530	9606.ENSP00000378356	0	0	0	0	0.863	0.314	0	0.601	0.959
BUB1	CDCA8	9606.ENSP00000302530	9606.ENSP00000362146	0	0	0	0	0.847	0	0	0.818	0.971
BUB1	TOP2A	9606.ENSP00000302530	9606.ENSP00000411532	0	0	0	0	0.918	0	0	0.790	0.982
BUB1	KIF2C	9606.ENSP00000302530	9606.ENSP00000361298	0	0	0	0	0.862	0.069	0	0.963	0.994
BUB1	AURKB	9606.ENSP00000302530	9606.ENSP00000313950	0	0	0	0	0.827	0.089	0	0.984	0.997
BUB1	CDK1	9606.ENSP00000302530	9606.ENSP00000378699	0	0	0	0	0.890	0.354	0.400	0.964	0.998
BUB1	CDC20	9606.ENSP00000302530	9606.ENSP00000361540	0	0	0	0	0.907	0.996	0.800	0.993	0.999
BUB1B	AURKA	9606.ENSP00000287598	9606.ENSP00000216911	0	0	0	0	0.723	0.089	0	0.722	0.924
BUB1B	DLGAP5	9606.ENSP00000287598	9606.ENSP00000247191	0	0	0	0	0.928	0	0	0.746	0.981
BUB1B	CCNB1	9606.ENSP00000287598	9606.ENSP00000256442	0	0	0	0	0.847	0.279	0.720	0.966	0.998
BUB1B	AURKC	9606.ENSP00000287598	9606.ENSP00000302898	0	0	0	0	0.386	0.089	0	0.634	0.777
BUB1B	INCENP	9606.ENSP00000287598	9606.ENSP00000378295	0	0	0	0	0.384	0.098	0.500	0.722	0.912
BUB1B	PBK	9606.ENSP00000287598	9606.ENSP00000428489	0	0	0	0	0.853	0.062	0	0.579	0.937
BUB1B	MELK	9606.ENSP00000287598	9606.ENSP00000298048	0	0	0	0	0.856	0.046	0	0.683	0.953
BUB1B	KIF20A	9606.ENSP00000287598	9606.ENSP00000378356	0	0	0	0	0.911	0.071	0	0.752	0.977
BUB1B	TOP2A	9606.ENSP00000287598	9606.ENSP00000411532	0	0	0	0	0.925	0	0	0.747	0.980
BUB1B	BIRC5	9606.ENSP00000287598	9606.ENSP00000301633	0	0	0	0	0.847	0.095	0.500	0.834	0.987
BUB1B	KIF2C	9606.ENSP00000287598	9606.ENSP00000361298	0	0	0	0	0.877	0.071	0.500	0.863	0.991
BUB1B	UBE2C	9606.ENSP00000287598	9606.ENSP00000348838	0	0	0	0	0.832	0.287	0.720	0.768	0.991
BUB1B	CCNB2	9606.ENSP00000287598	9606.ENSP00000288207	0	0	0	0	0.835	0.279	0.400	0.914	0.993
BUB1B	CDCA8	9606.ENSP00000287598	9606.ENSP00000362146	0	0	0	0	0.921	0	0.500	0.862	0.994
BUB1B	PLK1	9606.ENSP00000287598	9606.ENSP00000300093	0	0	0	0	0.838	0.845	0.720	0.932	0.999
BUB1B	AURKB	9606.ENSP00000287598	9606.ENSP00000313950	0	0	0	0	0.637	0.327	0.500	0.992	0.999
BUB1B	BUB1	9606.ENSP00000287598	9606.ENSP00000302530	0	0	0	0.584	0.920	0.919	0.500	0.989	0.999
BUB1B	CDC20	9606.ENSP00000287598	9606.ENSP00000361540	0	0	0	0	0.901	0.999	0.800	0.999	0.999
BUB1B	MAD2L1	9606.ENSP00000287598	9606.ENSP00000296509	0	0	0	0	0.720	0.999	0.800	0.988	0.999
BUB1B	CDK1	9606.ENSP00000287598	9606.ENSP00000378699	0	0	0	0	0.846	0.126	0.500	0.994	0.999
CCNB1	AURKA	9606.ENSP00000256442	9606.ENSP00000216911	0	0	0	0	0.863	0.094	0	0.845	0.979
CCNB1	DLGAP5	9606.ENSP00000256442	9606.ENSP00000247191	0	0	0	0	0.880	0	0	0.723	0.965
CCNB1	AURKC	9606.ENSP00000256442	9606.ENSP00000302898	0	0	0	0	0.308	0.094	0	0.389	0.584
CCNB1	INCENP	9606.ENSP00000256442	9606.ENSP00000378295	0	0	0	0	0.356	0	0.400	0.462	0.774
CCNB1	KIF20A	9606.ENSP00000256442	9606.ENSP00000378356	0	0	0	0	0.843	0	0	0.722	0.954
CCNB1	AURKB	9606.ENSP00000256442	9606.ENSP00000313950	0	0	0	0	0.587	0.094	0.400	0.851	0.962
CCNB1	PBK	9606.ENSP00000256442	9606.ENSP00000428489	0	0	0	0	0.858	0.098	0	0.729	0.962
CCNB1	KIF2C	9606.ENSP00000256442	9606.ENSP00000361298	0	0	0	0	0.813	0	0.400	0.724	0.966
CCNB1	MELK	9606.ENSP00000256442	9606.ENSP00000298048	0	0	0	0	0.849	0.126	0	0.808	0.972
CCNB1	CDCA8	9606.ENSP00000256442	9606.ENSP00000362146	0	0	0	0	0.843	0	0.400	0.878	0.987
CCNB1	MAD2L1	9606.ENSP00000256442	9606.ENSP00000296509	0	0	0	0	0.812	0.127	0.400	0.899	0.988
CCNB1	TOP2A	9606.ENSP00000256442	9606.ENSP00000411532	0	0	0	0	0.859	0.052	0	0.925	0.989
CCNB1	UBE2C	9606.ENSP00000256442	9606.ENSP00000348838	0	0	0	0	0.859	0.072	0.500	0.877	0.990
CCNB1	BUB1	9606.ENSP00000256442	9606.ENSP00000302530	0	0	0	0	0.846	0.279	0.400	0.900	0.992
CCNB1	BIRC5	9606.ENSP00000256442	9606.ENSP00000301633	0	0	0	0	0.906	0.098	0.400	0.884	0.993
CCNB1	CCNB2	9606.ENSP00000256442	9606.ENSP00000288207	0	0	0.067	0.942	0.785	0.803	0.900	0.741	0.998
CCNB1	BUB1B	9606.ENSP00000256442	9606.ENSP00000287598	0	0	0	0	0.847	0.279	0.720	0.966	0.998
CCNB1	CDC20	9606.ENSP00000256442	9606.ENSP00000361540	0	0	0	0	0.910	0.989	0.900	0.970	0.999
CCNB1	PLK1	9606.ENSP00000256442	9606.ENSP00000300093	0	0	0	0	0.781	0.588	0.900	0.982	0.999
CCNB1	CDK1	9606.ENSP00000256442	9606.ENSP00000378699	0	0	0	0	0.895	0.999	0.900	0.999	0.999
CCNB2	AURKA	9606.ENSP00000288207	9606.ENSP00000216911	0	0	0	0	0.860	0.637	0	0.799	0.988
CCNB2	DLGAP5	9606.ENSP00000288207	9606.ENSP00000247191	0	0	0	0	0.881	0	0	0.790	0.974
CCNB2	CCNB1	9606.ENSP00000288207	9606.ENSP00000256442	0	0	0.067	0.942	0.785	0.803	0.900	0.741	0.998
CCNB2	BUB1B	9606.ENSP00000288207	9606.ENSP00000287598	0	0	0	0	0.835	0.279	0.400	0.914	0.993
CCNB2	AURKC	9606.ENSP00000288207	9606.ENSP00000302898	0	0	0	0	0.310	0.094	0	0.484	0.649
CCNB2	INCENP	9606.ENSP00000288207	9606.ENSP00000378295	0	0	0	0	0.322	0	0.400	0.286	0.684
CCNB2	PBK	9606.ENSP00000288207	9606.ENSP00000428489	0	0	0	0	0.763	0.098	0	0.486	0.880
CCNB2	KIF20A	9606.ENSP00000288207	9606.ENSP00000378356	0	0	0	0	0.842	0	0	0.624	0.938
CCNB2	MAD2L1	9606.ENSP00000288207	9606.ENSP00000296509	0	0	0	0	0.615	0.127	0.400	0.835	0.962
CCNB2	UBE2C	9606.ENSP00000288207	9606.ENSP00000348838	0	0	0	0	0.861	0.072	0	0.774	0.968
CCNB2	KIF2C	9606.ENSP00000288207	9606.ENSP00000361298	0	0	0	0	0.823	0	0.400	0.753	0.971
CCNB2	CDCA8	9606.ENSP00000288207	9606.ENSP00000362146	0	0	0	0	0.754	0	0.400	0.838	0.974
CCNB2	MELK	9606.ENSP00000288207	9606.ENSP00000298048	0	0	0	0	0.852	0.126	0	0.822	0.975
CCNB2	TOP2A	9606.ENSP00000288207	9606.ENSP00000411532	0	0	0	0	0.875	0.052	0	0.809	0.975
CCNB2	AURKB	9606.ENSP00000288207	9606.ENSP00000313950	0	0	0	0	0.844	0.094	0.400	0.901	0.990
CCNB2	BIRC5	9606.ENSP00000288207	9606.ENSP00000301633	0	0	0	0	0.905	0.098	0.400	0.892	0.993
CCNB2	PLK1	9606.ENSP00000288207	9606.ENSP00000300093	0	0	0	0	0.680	0.278	0.900	0.844	0.995
CCNB2	BUB1	9606.ENSP00000288207	9606.ENSP00000302530	0	0	0	0	0.892	0.279	0.400	0.970	0.998
CCNB2	CDK1	9606.ENSP00000288207	9606.ENSP00000378699	0	0	0	0	0.899	0.882	0.900	0.996	0.999
CCNB2	CDC20	9606.ENSP00000288207	9606.ENSP00000361540	0	0	0	0	0.947	0.312	0.900	0.870	0.999
CDC20	AURKA	9606.ENSP00000361540	9606.ENSP00000216911	0	0	0	0	0.902	0.513	0.500	0.817	0.995
CDC20	DLGAP5	9606.ENSP00000361540	9606.ENSP00000247191	0	0	0	0	0.931	0	0	0.735	0.981
CDC20	CCNB1	9606.ENSP00000361540	9606.ENSP00000256442	0	0	0	0	0.910	0.989	0.900	0.970	0.999
CDC20	BUB1B	9606.ENSP00000361540	9606.ENSP00000287598	0	0	0	0	0.901	0.999	0.800	0.999	0.999
CDC20	CCNB2	9606.ENSP00000361540	9606.ENSP00000288207	0	0	0	0	0.947	0.312	0.900	0.870	0.999
CDC20	MAD2L1	9606.ENSP00000361540	9606.ENSP00000296509	0	0	0	0	0.632	0.999	0.900	0.981	0.999
CDC20	MELK	9606.ENSP00000361540	9606.ENSP00000298048	0	0	0	0	0.897	0.046	0	0.665	0.964
CDC20	PLK1	9606.ENSP00000361540	9606.ENSP00000300093	0	0	0	0	0.951	0.994	0.800	0.910	0.999
CDC20	BIRC5	9606.ENSP00000361540	9606.ENSP00000301633	0	0	0	0	0.954	0.045	0.500	0.811	0.995
CDC20	BUB1	9606.ENSP00000361540	9606.ENSP00000302530	0	0	0	0	0.907	0.996	0.800	0.993	0.999
CDC20	AURKC	9606.ENSP00000361540	9606.ENSP00000302898	0	0	0	0	0.538	0.048	0	0.374	0.701
CDC20	AURKB	9606.ENSP00000361540	9606.ENSP00000313950	0	0	0	0	0.889	0.297	0.500	0.965	0.998
CDC20	UBE2C	9606.ENSP00000361540	9606.ENSP00000348838	0	0	0	0	0.951	0.957	0.540	0.891	0.999
CDC20	KIF2C	9606.ENSP00000361540	9606.ENSP00000361298	0	0	0	0	0.908	0	0.800	0.787	0.995
CDC20	PBK	9606.ENSP00000361540	9606.ENSP00000428489	0	0	0	0	0.882	0.067	0	0.661	0.959
CDC20	INCENP	9606.ENSP00000361540	9606.ENSP00000378295	0	0	0	0	0.441	0	0.800	0.705	0.964
CDC20	TOP2A	9606.ENSP00000361540	9606.ENSP00000411532	0	0	0	0	0.908	0	0	0.797	0.980
CDC20	KIF20A	9606.ENSP00000361540	9606.ENSP00000378356	0	0	0	0	0.920	0	0	0.781	0.981
CDC20	CDCA8	9606.ENSP00000361540	9606.ENSP00000362146	0	0	0	0	0.923	0.053	0.500	0.813	0.992
CDC20	CDK1	9606.ENSP00000361540	9606.ENSP00000378699	0	0	0	0	0.903	0.769	0.500	0.984	0.999
CDCA8	AURKA	9606.ENSP00000362146	9606.ENSP00000216911	0	0	0	0	0.728	0.086	0.540	0.633	0.952
CDCA8	DLGAP5	9606.ENSP00000362146	9606.ENSP00000247191	0	0	0	0	0.906	0	0	0.604	0.961
CDCA8	CCNB1	9606.ENSP00000362146	9606.ENSP00000256442	0	0	0	0	0.843	0	0.400	0.878	0.987
CDCA8	BUB1B	9606.ENSP00000362146	9606.ENSP00000287598	0	0	0	0	0.921	0	0.500	0.862	0.994
CDCA8	CCNB2	9606.ENSP00000362146	9606.ENSP00000288207	0	0	0	0	0.754	0	0.400	0.838	0.974
CDCA8	MAD2L1	9606.ENSP00000362146	9606.ENSP00000296509	0	0	0	0	0.754	0	0.500	0.515	0.935
CDCA8	MELK	9606.ENSP00000362146	9606.ENSP00000298048	0	0	0	0	0.731	0.064	0	0.643	0.902
CDCA8	PLK1	9606.ENSP00000362146	9606.ENSP00000300093	0	0	0	0	0.645	0	0.500	0.866	0.974
CDCA8	BIRC5	9606.ENSP00000362146	9606.ENSP00000301633	0	0	0	0	0.961	0.943	0.800	0.996	0.999
CDCA8	BUB1	9606.ENSP00000362146	9606.ENSP00000302530	0	0	0	0	0.847	0	0	0.818	0.971
CDCA8	AURKC	9606.ENSP00000362146	9606.ENSP00000302898	0	0	0	0	0.403	0.086	0.540	0.871	0.963
CDCA8	AURKB	9606.ENSP00000362146	9606.ENSP00000313950	0	0	0	0	0.779	0.897	0.800	0.998	0.999
CDCA8	UBE2C	9606.ENSP00000362146	9606.ENSP00000348838	0	0	0	0	0.902	0.068	0	0.660	0.966
CDCA8	KIF2C	9606.ENSP00000362146	9606.ENSP00000361298	0	0	0	0	0.871	0.164	0	0.810	0.977
CDCA8	CDC20	9606.ENSP00000362146	9606.ENSP00000361540	0	0	0	0	0.923	0.053	0.500	0.813	0.992
CDCA8	PBK	9606.ENSP00000362146	9606.ENSP00000428489	0	0	0	0	0.850	0.045	0	0.435	0.912
CDCA8	TOP2A	9606.ENSP00000362146	9606.ENSP00000411532	0	0	0	0	0.796	0	0	0.624	0.920
CDCA8	KIF20A	9606.ENSP00000362146	9606.ENSP00000378356	0	0	0	0	0.907	0.434	0	0.656	0.980
CDCA8	CDK1	9606.ENSP00000362146	9606.ENSP00000378699	0	0	0	0	0.849	0	0.400	0.900	0.990
CDCA8	INCENP	9606.ENSP00000362146	9606.ENSP00000378295	0	0	0	0	0.531	0.900	0.800	0.999	0.999
CDK1	AURKA	9606.ENSP00000378699	9606.ENSP00000216911	0	0	0.125	0.747	0.777	0.525	0	0.537	0.951
CDK1	DLGAP5	9606.ENSP00000378699	9606.ENSP00000247191	0	0	0	0	0.877	0.335	0	0.517	0.957
CDK1	CCNB1	9606.ENSP00000378699	9606.ENSP00000256442	0	0	0	0	0.895	0.999	0.900	0.999	0.999
CDK1	BUB1B	9606.ENSP00000378699	9606.ENSP00000287598	0	0	0	0	0.846	0.126	0.500	0.994	0.999
CDK1	CCNB2	9606.ENSP00000378699	9606.ENSP00000288207	0	0	0	0	0.899	0.882	0.900	0.996	0.999
CDK1	MAD2L1	9606.ENSP00000378699	9606.ENSP00000296509	0	0	0	0	0.857	0.113	0.500	0.896	0.992
CDK1	MELK	9606.ENSP00000378699	9606.ENSP00000298048	0	0	0.091	0.704	0.868	0.095	0	0.205	0.902
CDK1	PLK1	9606.ENSP00000378699	9606.ENSP00000300093	0	0	0	0.624	0.814	0.150	0.900	0.660	0.993
CDK1	BIRC5	9606.ENSP00000378699	9606.ENSP00000301633	0	0	0	0	0.926	0.510	0.400	0.890	0.997
CDK1	BUB1	9606.ENSP00000378699	9606.ENSP00000302530	0	0	0	0	0.890	0.354	0.400	0.964	0.998
CDK1	AURKC	9606.ENSP00000378699	9606.ENSP00000302898	0	0	0.146	0.718	0.795	0.095	0	0.211	0.858
CDK1	AURKB	9606.ENSP00000378699	9606.ENSP00000313950	0	0	0.138	0.719	0.950	0.331	0.400	0.856	0.997
CDK1	UBE2C	9606.ENSP00000378699	9606.ENSP00000348838	0	0	0	0	0.860	0.091	0.500	0.758	0.982
CDK1	KIF2C	9606.ENSP00000378699	9606.ENSP00000361298	0	0.003	0	0	0.846	0	0.400	0.726	0.972
CDK1	CDC20	9606.ENSP00000378699	9606.ENSP00000361540	0	0	0	0	0.903	0.769	0.500	0.984	0.999
CDK1	CDCA8	9606.ENSP00000378699	9606.ENSP00000362146	0	0	0	0	0.849	0	0.400	0.900	0.990
CDK1	INCENP	9606.ENSP00000378699	9606.ENSP00000378295	0	0	0	0	0.299	0.292	0.400	0.845	0.947
CDK1	KIF20A	9606.ENSP00000378699	9606.ENSP00000378356	0	0	0	0	0.849	0	0	0.737	0.958
CDK1	PBK	9606.ENSP00000378699	9606.ENSP00000428489	0	0	0	0	0.905	0.334	0	0.831	0.988
CDK1	TOP2A	9606.ENSP00000378699	9606.ENSP00000411532	0	0	0	0	0.960	0.053	0	0.943	0.997
DLGAP5	AURKA	9606.ENSP00000247191	9606.ENSP00000216911	0	0	0	0	0.843	0.226	0	0.746	0.966
DLGAP5	AURKC	9606.ENSP00000247191	9606.ENSP00000302898	0	0	0	0	0.329	0	0	0.456	0.620
DLGAP5	INCENP	9606.ENSP00000247191	9606.ENSP00000378295	0	0	0	0	0.727	0	0	0.320	0.806
DLGAP5	PLK1	9606.ENSP00000247191	9606.ENSP00000300093	0	0	0	0	0.646	0	0	0.479	0.807
DLGAP5	MAD2L1	9606.ENSP00000247191	9606.ENSP00000296509	0	0	0	0	0.828	0	0	0.479	0.906
DLGAP5	AURKB	9606.ENSP00000247191	9606.ENSP00000313950	0	0	0	0	0.737	0	0	0.818	0.950
DLGAP5	CDK1	9606.ENSP00000247191	9606.ENSP00000378699	0	0	0	0	0.877	0.335	0	0.517	0.957
DLGAP5	CDCA8	9606.ENSP00000247191	9606.ENSP00000362146	0	0	0	0	0.906	0	0	0.604	0.961
DLGAP5	CCNB1	9606.ENSP00000247191	9606.ENSP00000256442	0	0	0	0	0.880	0	0	0.723	0.965
DLGAP5	BIRC5	9606.ENSP00000247191	9606.ENSP00000301633	0	0	0	0	0.907	0	0	0.661	0.967
DLGAP5	UBE2C	9606.ENSP00000247191	9606.ENSP00000348838	0	0	0	0	0.892	0.046	0	0.720	0.968
DLGAP5	KIF20A	9606.ENSP00000247191	9606.ENSP00000378356	0	0	0	0	0.889	0	0	0.741	0.970
DLGAP5	CCNB2	9606.ENSP00000247191	9606.ENSP00000288207	0	0	0	0	0.881	0	0	0.790	0.974
DLGAP5	KIF2C	9606.ENSP00000247191	9606.ENSP00000361298	0	0	0	0	0.912	0	0	0.728	0.975
DLGAP5	TOP2A	9606.ENSP00000247191	9606.ENSP00000411532	0	0	0	0	0.916	0	0	0.754	0.978
DLGAP5	PBK	9606.ENSP00000247191	9606.ENSP00000428489	0	0	0	0	0.926	0	0	0.732	0.979
DLGAP5	CDC20	9606.ENSP00000247191	9606.ENSP00000361540	0	0	0	0	0.931	0	0	0.735	0.981
DLGAP5	BUB1B	9606.ENSP00000247191	9606.ENSP00000287598	0	0	0	0	0.928	0	0	0.746	0.981
DLGAP5	MELK	9606.ENSP00000247191	9606.ENSP00000298048	0	0	0	0	0.910	0	0	0.813	0.982
DLGAP5	BUB1	9606.ENSP00000247191	9606.ENSP00000302530	0	0	0	0	0.949	0	0	0.751	0.986
INCENP	AURKA	9606.ENSP00000378295	9606.ENSP00000216911	0	0	0	0	0.458	0.860	0.540	0.855	0.994
INCENP	DLGAP5	9606.ENSP00000378295	9606.ENSP00000247191	0	0	0	0	0.727	0	0	0.320	0.806
INCENP	CCNB1	9606.ENSP00000378295	9606.ENSP00000256442	0	0	0	0	0.356	0	0.400	0.462	0.774
INCENP	BUB1B	9606.ENSP00000378295	9606.ENSP00000287598	0	0	0	0	0.384	0.098	0.500	0.722	0.912
INCENP	CCNB2	9606.ENSP00000378295	9606.ENSP00000288207	0	0	0	0	0.322	0	0.400	0.286	0.684
INCENP	MAD2L1	9606.ENSP00000378295	9606.ENSP00000296509	0	0	0	0	0.500	0	0.500	0.245	0.795
INCENP	MELK	9606.ENSP00000378295	9606.ENSP00000298048	0	0	0	0	0.447	0	0	0.156	0.514
INCENP	PLK1	9606.ENSP00000378295	9606.ENSP00000300093	0	0	0	0	0.545	0.242	0.800	0.726	0.978
INCENP	BIRC5	9606.ENSP00000378295	9606.ENSP00000301633	0	0	0	0	0.573	0.928	0.800	0.994	0.999
INCENP	BUB1	9606.ENSP00000378295	9606.ENSP00000302530	0	0	0	0	0.445	0.094	0	0.751	0.864
INCENP	AURKC	9606.ENSP00000378295	9606.ENSP00000302898	0	0	0	0	0.386	0.991	0.540	0.978	0.999
INCENP	AURKB	9606.ENSP00000378295	9606.ENSP00000313950	0	0	0	0	0.469	0.996	0.800	0.999	0.999
INCENP	UBE2C	9606.ENSP00000378295	9606.ENSP00000348838	0	0	0	0	0.309	0	0	0.201	0.425
INCENP	KIF2C	9606.ENSP00000378295	9606.ENSP00000361298	0	0	0	0	0.425	0	0	0.832	0.899
INCENP	CDC20	9606.ENSP00000378295	9606.ENSP00000361540	0	0	0	0	0.441	0	0.800	0.705	0.964
INCENP	CDCA8	9606.ENSP00000378295	9606.ENSP00000362146	0	0	0	0	0.531	0.900	0.800	0.999	0.999
INCENP	TOP2A	9606.ENSP00000378295	9606.ENSP00000411532	0	0	0	0	0.297	0	0	0.298	0.486
INCENP	PBK	9606.ENSP00000378295	9606.ENSP00000428489	0	0	0	0	0.432	0	0	0.180	0.514
INCENP	CDK1	9606.ENSP00000378295	9606.ENSP00000378699	0	0	0	0	0.299	0.292	0.400	0.845	0.947
INCENP	KIF20A	9606.ENSP00000378295	9606.ENSP00000378356	0	0	0	0	0.607	0.317	0	0.986	0.995
KIF20A	AURKA	9606.ENSP00000378356	9606.ENSP00000216911	0	0	0	0	0.833	0.084	0	0.616	0.936
KIF20A	DLGAP5	9606.ENSP00000378356	9606.ENSP00000247191	0	0	0	0	0.889	0	0	0.741	0.970
KIF20A	CCNB1	9606.ENSP00000378356	9606.ENSP00000256442	0	0	0	0	0.843	0	0	0.722	0.954
KIF20A	BUB1B	9606.ENSP00000378356	9606.ENSP00000287598	0	0	0	0	0.911	0.071	0	0.752	0.977
KIF20A	CCNB2	9606.ENSP00000378356	9606.ENSP00000288207	0	0	0	0	0.842	0	0	0.624	0.938
KIF20A	MAD2L1	9606.ENSP00000378356	9606.ENSP00000296509	0	0	0	0	0.595	0.615	0	0.489	0.913
KIF20A	MELK	9606.ENSP00000378356	9606.ENSP00000298048	0	0	0	0	0.842	0	0	0.571	0.929
KIF20A	PLK1	9606.ENSP00000378356	9606.ENSP00000300093	0	0	0	0	0.769	0.127	0.750	0.830	0.990
KIF20A	BIRC5	9606.ENSP00000378356	9606.ENSP00000301633	0	0	0	0	0.903	0.053	0	0.732	0.973
KIF20A	BUB1	9606.ENSP00000378356	9606.ENSP00000302530	0	0	0	0	0.863	0.314	0	0.601	0.959
KIF20A	AURKC	9606.ENSP00000378356	9606.ENSP00000302898	0	0	0	0	0.301	0.084	0	0.263	0.487
KIF20A	AURKB	9606.ENSP00000378356	9606.ENSP00000313950	0	0	0	0	0.835	0.637	0	0.846	0.990
KIF20A	UBE2C	9606.ENSP00000378356	9606.ENSP00000348838	0	0	0	0	0.862	0	0	0.728	0.961
KIF20A	KIF2C	9606.ENSP00000378356	9606.ENSP00000361298	0	0	0	0.580	0.880	0	0.540	0.548	0.973
KIF20A	CDC20	9606.ENSP00000378356	9606.ENSP00000361540	0	0	0	0	0.920	0	0	0.781	0.981
KIF20A	CDCA8	9606.ENSP00000378356	9606.ENSP00000362146	0	0	0	0	0.907	0.434	0	0.656	0.980
KIF20A	INCENP	9606.ENSP00000378356	9606.ENSP00000378295	0	0	0	0	0.607	0.317	0	0.986	0.995
KIF20A	PBK	9606.ENSP00000378356	9606.ENSP00000428489	0	0	0	0	0.843	0.049	0	0.725	0.955
KIF20A	CDK1	9606.ENSP00000378356	9606.ENSP00000378699	0	0	0	0	0.849	0	0	0.737	0.958
KIF20A	TOP2A	9606.ENSP00000378356	9606.ENSP00000411532	0	0	0	0	0.866	0.292	0	0.750	0.974
KIF2C	AURKA	9606.ENSP00000361298	9606.ENSP00000216911	0	0	0	0	0.799	0.323	0	0.833	0.975
KIF2C	DLGAP5	9606.ENSP00000361298	9606.ENSP00000247191	0	0	0	0	0.912	0	0	0.728	0.975
KIF2C	CCNB1	9606.ENSP00000361298	9606.ENSP00000256442	0	0	0	0	0.813	0	0.400	0.724	0.966
KIF2C	BUB1B	9606.ENSP00000361298	9606.ENSP00000287598	0	0	0	0	0.877	0.071	0.500	0.863	0.991
KIF2C	CCNB2	9606.ENSP00000361298	9606.ENSP00000288207	0	0	0	0	0.823	0	0.400	0.753	0.971
KIF2C	MAD2L1	9606.ENSP00000361298	9606.ENSP00000296509	0	0	0	0	0.509	0.070	0.500	0.720	0.927
KIF2C	MELK	9606.ENSP00000361298	9606.ENSP00000298048	0	0	0	0	0.838	0	0	0.620	0.935
KIF2C	PLK1	9606.ENSP00000361298	9606.ENSP00000300093	0	0	0	0	0.854	0.318	0.800	0.777	0.994
KIF2C	BIRC5	9606.ENSP00000361298	9606.ENSP00000301633	0	0	0	0	0.862	0	0	0.809	0.972
KIF2C	BUB1	9606.ENSP00000361298	9606.ENSP00000302530	0	0	0	0	0.862	0.069	0	0.963	0.994
KIF2C	AURKC	9606.ENSP00000361298	9606.ENSP00000302898	0	0	0	0	0.295	0.084	0	0.468	0.626
KIF2C	AURKB	9606.ENSP00000361298	9606.ENSP00000313950	0	0	0	0	0.830	0.323	0	0.975	0.996
KIF2C	UBE2C	9606.ENSP00000361298	9606.ENSP00000348838	0	0	0	0	0.845	0	0	0.716	0.954
KIF2C	INCENP	9606.ENSP00000361298	9606.ENSP00000378295	0	0	0	0	0.425	0	0	0.832	0.899
KIF2C	PBK	9606.ENSP00000361298	9606.ENSP00000428489	0	0	0	0	0.854	0	0	0.404	0.909
KIF2C	TOP2A	9606.ENSP00000361298	9606.ENSP00000411532	0	0	0	0	0.842	0	0	0.618	0.937
KIF2C	CDK1	9606.ENSP00000361298	9606.ENSP00000378699	0	0.003	0	0	0.846	0	0.400	0.726	0.972
KIF2C	KIF20A	9606.ENSP00000361298	9606.ENSP00000378356	0	0	0	0.580	0.880	0	0.540	0.548	0.973
KIF2C	CDCA8	9606.ENSP00000361298	9606.ENSP00000362146	0	0	0	0	0.871	0.164	0	0.810	0.977
KIF2C	CDC20	9606.ENSP00000361298	9606.ENSP00000361540	0	0	0	0	0.908	0	0.800	0.787	0.995
MAD2L1	AURKA	9606.ENSP00000296509	9606.ENSP00000216911	0	0	0	0	0.647	0.100	0	0.796	0.929
MAD2L1	DLGAP5	9606.ENSP00000296509	9606.ENSP00000247191	0	0	0	0	0.828	0	0	0.479	0.906
MAD2L1	CCNB1	9606.ENSP00000296509	9606.ENSP00000256442	0	0	0	0	0.812	0.127	0.400	0.899	0.988
MAD2L1	BUB1B	9606.ENSP00000296509	9606.ENSP00000287598	0	0	0	0	0.720	0.999	0.800	0.988	0.999
MAD2L1	CCNB2	9606.ENSP00000296509	9606.ENSP00000288207	0	0	0	0	0.615	0.127	0.400	0.835	0.962
MAD2L1	AURKC	9606.ENSP00000296509	9606.ENSP00000302898	0	0	0	0	0.401	0.071	0	0.379	0.624
MAD2L1	INCENP	9606.ENSP00000296509	9606.ENSP00000378295	0	0	0	0	0.500	0	0.500	0.245	0.795
MAD2L1	TOP2A	9606.ENSP00000296509	9606.ENSP00000411532	0	0	0	0	0.624	0	0	0.721	0.890
MAD2L1	KIF20A	9606.ENSP00000296509	9606.ENSP00000378356	0	0	0	0	0.595	0.615	0	0.489	0.913
MAD2L1	KIF2C	9606.ENSP00000296509	9606.ENSP00000361298	0	0	0	0	0.509	0.070	0.500	0.720	0.927
MAD2L1	UBE2C	9606.ENSP00000296509	9606.ENSP00000348838	0	0	0	0	0.615	0.321	0.500	0.520	0.929
MAD2L1	AURKB	9606.ENSP00000296509	9606.ENSP00000313950	0	0	0	0	0.603	0.071	0.500	0.669	0.930
MAD2L1	PLK1	9606.ENSP00000296509	9606.ENSP00000300093	0	0	0	0	0.542	0.294	0.500	0.635	0.933
MAD2L1	CDCA8	9606.ENSP00000296509	9606.ENSP00000362146	0	0	0	0	0.754	0	0.500	0.515	0.935
MAD2L1	MELK	9606.ENSP00000296509	9606.ENSP00000298048	0	0	0	0	0.844	0	0	0.667	0.946
MAD2L1	PBK	9606.ENSP00000296509	9606.ENSP00000428489	0	0	0	0	0.912	0.058	0	0.466	0.952
MAD2L1	BIRC5	9606.ENSP00000296509	9606.ENSP00000301633	0	0	0	0	0.913	0	0.500	0.614	0.981
MAD2L1	CDK1	9606.ENSP00000296509	9606.ENSP00000378699	0	0	0	0	0.857	0.113	0.500	0.896	0.992
MAD2L1	BUB1	9606.ENSP00000296509	9606.ENSP00000302530	0	0	0	0	0.841	0.875	0.900	0.940	0.999
MAD2L1	CDC20	9606.ENSP00000296509	9606.ENSP00000361540	0	0	0	0	0.632	0.999	0.900	0.981	0.999
MELK	AURKA	9606.ENSP00000298048	9606.ENSP00000216911	0	0	0.093	0.731	0.831	0.045	0	0.479	0.913
MELK	DLGAP5	9606.ENSP00000298048	9606.ENSP00000247191	0	0	0	0	0.910	0	0	0.813	0.982
MELK	CCNB1	9606.ENSP00000298048	9606.ENSP00000256442	0	0	0	0	0.849	0.126	0	0.808	0.972
MELK	BUB1B	9606.ENSP00000298048	9606.ENSP00000287598	0	0	0	0	0.856	0.046	0	0.683	0.953
MELK	CCNB2	9606.ENSP00000298048	9606.ENSP00000288207	0	0	0	0	0.852	0.126	0	0.822	0.975
MELK	MAD2L1	9606.ENSP00000298048	9606.ENSP00000296509	0	0	0	0	0.844	0	0	0.667	0.946
MELK	AURKC	9606.ENSP00000298048	9606.ENSP00000302898	0	0	0.087	0.786	0.307	0.045	0	0.277	0.505
MELK	INCENP	9606.ENSP00000298048	9606.ENSP00000378295	0	0	0	0	0.447	0	0	0.156	0.514
MELK	PLK1	9606.ENSP00000298048	9606.ENSP00000300093	0	0	0	0.630	0.753	0.095	0	0.215	0.809
MELK	AURKB	9606.ENSP00000298048	9606.ENSP00000313950	0	0	0.095	0.735	0.805	0.045	0	0.489	0.902
MELK	CDK1	9606.ENSP00000298048	9606.ENSP00000378699	0	0	0.091	0.704	0.868	0.095	0	0.205	0.902
MELK	CDCA8	9606.ENSP00000298048	9606.ENSP00000362146	0	0	0	0	0.731	0.064	0	0.643	0.902
MELK	KIF20A	9606.ENSP00000298048	9606.ENSP00000378356	0	0	0	0	0.842	0	0	0.571	0.929
MELK	KIF2C	9606.ENSP00000298048	9606.ENSP00000361298	0	0	0	0	0.838	0	0	0.620	0.935
MELK	UBE2C	9606.ENSP00000298048	9606.ENSP00000348838	0	0	0	0	0.816	0.079	0	0.719	0.948
MELK	TOP2A	9606.ENSP00000298048	9606.ENSP00000411532	0	0	0	0	0.835	0	0	0.740	0.955
MELK	PBK	9606.ENSP00000298048	9606.ENSP00000428489	0	0	0	0	0.903	0.095	0	0.612	0.963
MELK	CDC20	9606.ENSP00000298048	9606.ENSP00000361540	0	0	0	0	0.897	0.046	0	0.665	0.964
MELK	BIRC5	9606.ENSP00000298048	9606.ENSP00000301633	0	0	0	0	0.885	0.091	0	0.697	0.965
MELK	BUB1	9606.ENSP00000298048	9606.ENSP00000302530	0	0	0	0	0.936	0.046	0	0.758	0.984
PBK	AURKA	9606.ENSP00000428489	9606.ENSP00000216911	0	0	0	0	0.617	0.067	0	0.462	0.791
PBK	DLGAP5	9606.ENSP00000428489	9606.ENSP00000247191	0	0	0	0	0.926	0	0	0.732	0.979
PBK	CCNB1	9606.ENSP00000428489	9606.ENSP00000256442	0	0	0	0	0.858	0.098	0	0.729	0.962
PBK	BUB1B	9606.ENSP00000428489	9606.ENSP00000287598	0	0	0	0	0.853	0.062	0	0.579	0.937
PBK	CCNB2	9606.ENSP00000428489	9606.ENSP00000288207	0	0	0	0	0.763	0.098	0	0.486	0.880
PBK	MAD2L1	9606.ENSP00000428489	9606.ENSP00000296509	0	0	0	0	0.912	0.058	0	0.466	0.952
PBK	MELK	9606.ENSP00000428489	9606.ENSP00000298048	0	0	0	0	0.903	0.095	0	0.612	0.963
PBK	PLK1	9606.ENSP00000428489	9606.ENSP00000300093	0	0	0	0	0.593	0	0	0.425	0.756
PBK	BIRC5	9606.ENSP00000428489	9606.ENSP00000301633	0	0	0	0	0.932	0.092	0	0.683	0.978
PBK	BUB1	9606.ENSP00000428489	9606.ENSP00000302530	0	0	0	0	0.869	0.062	0	0.516	0.935
PBK	AURKC	9606.ENSP00000428489	9606.ENSP00000302898	0	0	0	0	0.361	0.067	0	0.090	0.410
PBK	AURKB	9606.ENSP00000428489	9606.ENSP00000313950	0	0	0	0	0.660	0.067	0	0.394	0.791
PBK	UBE2C	9606.ENSP00000428489	9606.ENSP00000348838	0	0	0	0	0.864	0.088	0	0.599	0.946
PBK	KIF2C	9606.ENSP00000428489	9606.ENSP00000361298	0	0	0	0	0.854	0	0	0.404	0.909
PBK	CDC20	9606.ENSP00000428489	9606.ENSP00000361540	0	0	0	0	0.882	0.067	0	0.661	0.959
PBK	CDCA8	9606.ENSP00000428489	9606.ENSP00000362146	0	0	0	0	0.850	0.045	0	0.435	0.912
PBK	INCENP	9606.ENSP00000428489	9606.ENSP00000378295	0	0	0	0	0.432	0	0	0.180	0.514
PBK	KIF20A	9606.ENSP00000428489	9606.ENSP00000378356	0	0	0	0	0.843	0.049	0	0.725	0.955
PBK	CDK1	9606.ENSP00000428489	9606.ENSP00000378699	0	0	0	0	0.905	0.334	0	0.831	0.988
PBK	TOP2A	9606.ENSP00000428489	9606.ENSP00000411532	0	0	0	0	0.839	0	0	0.753	0.958
PLK1	AURKA	9606.ENSP00000300093	9606.ENSP00000216911	0	0	0	0.741	0.902	0.690	0.500	0.840	0.997
PLK1	DLGAP5	9606.ENSP00000300093	9606.ENSP00000247191	0	0	0	0	0.646	0	0	0.479	0.807
PLK1	CCNB1	9606.ENSP00000300093	9606.ENSP00000256442	0	0	0	0	0.781	0.588	0.900	0.982	0.999
PLK1	BUB1B	9606.ENSP00000300093	9606.ENSP00000287598	0	0	0	0	0.838	0.845	0.720	0.932	0.999
PLK1	CCNB2	9606.ENSP00000300093	9606.ENSP00000288207	0	0	0	0	0.680	0.278	0.900	0.844	0.995
PLK1	MAD2L1	9606.ENSP00000300093	9606.ENSP00000296509	0	0	0	0	0.542	0.294	0.500	0.635	0.933
PLK1	MELK	9606.ENSP00000300093	9606.ENSP00000298048	0	0	0	0.630	0.753	0.095	0	0.215	0.809
PLK1	AURKC	9606.ENSP00000300093	9606.ENSP00000302898	0	0	0	0.768	0.248	0.212	0	0.251	0.517
PLK1	PBK	9606.ENSP00000300093	9606.ENSP00000428489	0	0	0	0	0.593	0	0	0.425	0.756
PLK1	UBE2C	9606.ENSP00000300093	9606.ENSP00000348838	0	0	0	0	0.610	0.052	0.400	0.712	0.927
PLK1	TOP2A	9606.ENSP00000300093	9606.ENSP00000411532	0	0	0	0	0.612	0.292	0	0.768	0.931
PLK1	AURKB	9606.ENSP00000300093	9606.ENSP00000313950	0	0	0	0.744	0.789	0.212	0.500	0.351	0.939
PLK1	CDCA8	9606.ENSP00000300093	9606.ENSP00000362146	0	0	0	0	0.645	0	0.500	0.866	0.974
PLK1	INCENP	9606.ENSP00000300093	9606.ENSP00000378295	0	0	0	0	0.545	0.242	0.800	0.726	0.978
PLK1	BIRC5	9606.ENSP00000300093	9606.ENSP00000301633	0	0	0	0	0.852	0	0.500	0.756	0.980
PLK1	KIF20A	9606.ENSP00000300093	9606.ENSP00000378356	0	0	0	0	0.769	0.127	0.750	0.830	0.990
PLK1	CDK1	9606.ENSP00000300093	9606.ENSP00000378699	0	0	0	0.624	0.814	0.150	0.900	0.660	0.993
PLK1	KIF2C	9606.ENSP00000300093	9606.ENSP00000361298	0	0	0	0	0.854	0.318	0.800	0.777	0.994
PLK1	BUB1	9606.ENSP00000300093	9606.ENSP00000302530	0	0	0	0	0.587	0.390	0.800	0.936	0.996
PLK1	CDC20	9606.ENSP00000300093	9606.ENSP00000361540	0	0	0	0	0.951	0.994	0.800	0.910	0.999
TOP2A	AURKA	9606.ENSP00000411532	9606.ENSP00000216911	0	0	0	0	0.826	0.071	0	0.791	0.963
TOP2A	DLGAP5	9606.ENSP00000411532	9606.ENSP00000247191	0	0	0	0	0.916	0	0	0.754	0.978
TOP2A	CCNB1	9606.ENSP00000411532	9606.ENSP00000256442	0	0	0	0	0.859	0.052	0	0.925	0.989
TOP2A	BUB1B	9606.ENSP00000411532	9606.ENSP00000287598	0	0	0	0	0.925	0	0	0.747	0.980
TOP2A	CCNB2	9606.ENSP00000411532	9606.ENSP00000288207	0	0	0	0	0.875	0.052	0	0.809	0.975
TOP2A	MAD2L1	9606.ENSP00000411532	9606.ENSP00000296509	0	0	0	0	0.624	0	0	0.721	0.890
TOP2A	MELK	9606.ENSP00000411532	9606.ENSP00000298048	0	0	0	0	0.835	0	0	0.740	0.955
TOP2A	PLK1	9606.ENSP00000411532	9606.ENSP00000300093	0	0	0	0	0.612	0.292	0	0.768	0.931
TOP2A	BIRC5	9606.ENSP00000411532	9606.ENSP00000301633	0	0	0	0	0.868	0	0	0.828	0.976
TOP2A	BUB1	9606.ENSP00000411532	9606.ENSP00000302530	0	0	0	0	0.918	0	0	0.790	0.982
TOP2A	AURKC	9606.ENSP00000411532	9606.ENSP00000302898	0	0	0	0	0.296	0.071	0	0.191	0.425
TOP2A	AURKB	9606.ENSP00000411532	9606.ENSP00000313950	0	0	0	0	0.831	0.314	0	0.761	0.970
TOP2A	UBE2C	9606.ENSP00000411532	9606.ENSP00000348838	0	0	0	0	0.842	0.068	0	0.837	0.973
TOP2A	KIF2C	9606.ENSP00000411532	9606.ENSP00000361298	0	0	0	0	0.842	0	0	0.618	0.937
TOP2A	CDC20	9606.ENSP00000411532	9606.ENSP00000361540	0	0	0	0	0.908	0	0	0.797	0.980
TOP2A	CDCA8	9606.ENSP00000411532	9606.ENSP00000362146	0	0	0	0	0.796	0	0	0.624	0.920
TOP2A	INCENP	9606.ENSP00000411532	9606.ENSP00000378295	0	0	0	0	0.297	0	0	0.298	0.486
TOP2A	KIF20A	9606.ENSP00000411532	9606.ENSP00000378356	0	0	0	0	0.866	0.292	0	0.750	0.974
TOP2A	CDK1	9606.ENSP00000411532	9606.ENSP00000378699	0	0	0	0	0.960	0.053	0	0.943	0.997
TOP2A	PBK	9606.ENSP00000411532	9606.ENSP00000428489	0	0	0	0	0.839	0	0	0.753	0.958
UBE2C	AURKA	9606.ENSP00000348838	9606.ENSP00000216911	0	0	0	0	0.835	0.300	0.400	0.828	0.986
UBE2C	DLGAP5	9606.ENSP00000348838	9606.ENSP00000247191	0	0	0	0	0.892	0.046	0	0.720	0.968
UBE2C	CCNB1	9606.ENSP00000348838	9606.ENSP00000256442	0	0	0	0	0.859	0.072	0.500	0.877	0.990
UBE2C	BUB1B	9606.ENSP00000348838	9606.ENSP00000287598	0	0	0	0	0.832	0.287	0.720	0.768	0.991
UBE2C	CCNB2	9606.ENSP00000348838	9606.ENSP00000288207	0	0	0	0	0.861	0.072	0	0.774	0.968
UBE2C	MAD2L1	9606.ENSP00000348838	9606.ENSP00000296509	0	0	0	0	0.615	0.321	0.500	0.520	0.929
UBE2C	MELK	9606.ENSP00000348838	9606.ENSP00000298048	0	0	0	0	0.816	0.079	0	0.719	0.948
UBE2C	PLK1	9606.ENSP00000348838	9606.ENSP00000300093	0	0	0	0	0.610	0.052	0.400	0.712	0.927
UBE2C	BIRC5	9606.ENSP00000348838	9606.ENSP00000301633	0	0	0	0	0.956	0.091	0	0.819	0.992
UBE2C	BUB1	9606.ENSP00000348838	9606.ENSP00000302530	0	0	0	0	0.887	0	0	0.607	0.954
UBE2C	AURKB	9606.ENSP00000348838	9606.ENSP00000313950	0	0	0	0	0.766	0.053	0.400	0.704	0.955
UBE2C	INCENP	9606.ENSP00000348838	9606.ENSP00000378295	0	0	0	0	0.309	0	0	0.201	0.425
UBE2C	PBK	9606.ENSP00000348838	9606.ENSP00000428489	0	0	0	0	0.864	0.088	0	0.599	0.946
UBE2C	KIF2C	9606.ENSP00000348838	9606.ENSP00000361298	0	0	0	0	0.845	0	0	0.716	0.954
UBE2C	KIF20A	9606.ENSP00000348838	9606.ENSP00000378356	0	0	0	0	0.862	0	0	0.728	0.961
UBE2C	CDCA8	9606.ENSP00000348838	9606.ENSP00000362146	0	0	0	0	0.902	0.068	0	0.660	0.966
UBE2C	TOP2A	9606.ENSP00000348838	9606.ENSP00000411532	0	0	0	0	0.842	0.068	0	0.837	0.973
UBE2C	CDK1	9606.ENSP00000348838	9606.ENSP00000378699	0	0	0	0	0.860	0.091	0.500	0.758	0.982
UBE2C	CDC20	9606.ENSP00000348838	9606.ENSP00000361540	0	0	0	0	0.951	0.957	0.540	0.891	0.999
