# Supplementary material for: BIRC5 as a prognostic and diagnostic biomarker in pan-cancer: an integrated analysis of expression, immune subtypes, and functional networks
Source: Front Genet. 2024 Dec 5;15:1509342. doi: 10.3389/fgene.2024.1509342 (PMC11655497; doi:10.3389/fgene.2024.1509342)
Supplement: Supplementary file 2 [file DataSheet1.zip › Peer Review Only/table_general.txt]

Gene Symbol	Gene ID	PCC
SNRPC	ENSG00000124562.9	0.8
POLQ	ENSG00000051341.13	0.75
ZNF131	ENSG00000172262.11	0.72
SMC6	ENSG00000163029.15	0.72
TDG	ENSG00000139372.14	0.72
PAXIP1	ENSG00000157212.18	0.71
FRG1	ENSG00000109536.11	0.71
CENPF	ENSG00000117724.12	0.71
CIAPIN1	ENSG00000005194.14	0.71
CCDC77	ENSG00000120647.9	0.7
CSTF3	ENSG00000176102.11	0.7
FAM111B	ENSG00000189057.10	0.7
NT5C	ENSG00000125458.6	0.7
ATAD5	ENSG00000176208.8	0.7
BRIP1	ENSG00000136492.8	0.7
IFI44	ENSG00000137965.10	0.7
PGBD2	ENSG00000185220.11	0.69
NUP54	ENSG00000138750.14	0.69
WDHD1	ENSG00000198554.11	0.69
MRPL48	ENSG00000175581.13	0.69
NGLY1	ENSG00000151092.16	0.69
OARD1	ENSG00000124596.16	0.69
GTF3C2	ENSG00000115207.13	0.69
DHX57	ENSG00000163214.20	0.69
IDO2	ENSG00000188676.13	0.69
OSGEPL1	ENSG00000128694.11	0.69
FUT2	ENSG00000176920.11	0.69
ZSCAN29	ENSG00000140265.12	0.69
SCRN3	ENSG00000144306.13	0.69
SLFN13	ENSG00000154760.13	0.69
CEP162	ENSG00000135315.11	0.69
TRBV30	ENSG00000237254.2	0.69
GEN1	ENSG00000178295.14	0.68
NLRP2	ENSG00000022556.15	0.68
CCHCR1	ENSG00000204536.13	0.68
TRBV5-1	ENSG00000211734.3	0.68
IFI27L1	ENSG00000165948.10	0.68
LGALS8	ENSG00000116977.18	0.68
CLYBL	ENSG00000125246.15	0.68
ZNF101	ENSG00000181896.11	0.68
DCAF15	ENSG00000132017.10	0.68
CEP89	ENSG00000121289.17	0.68
ZNF442	ENSG00000198342.9	0.68
AMPD3	ENSG00000133805.15	0.68
C2orf16	ENSG00000221843.3	0.68
GK5	ENSG00000175066.15	0.68
NEK7	ENSG00000151414.14	0.68
KIAA1841	ENSG00000162929.13	0.68
TAS2R46	ENSG00000226761.3	0.68
VRK1	ENSG00000100749.7	0.68
PIBF1	ENSG00000083535.15	0.68
DNAJC11	ENSG00000007923.15	0.68
GXYLT1	ENSG00000151233.10	0.68
A4GNT	ENSG00000118017.3	0.68
WRB	ENSG00000182093.14	0.68
ATP10A	ENSG00000206190.11	0.68
C17orf80	ENSG00000141219.15	0.68
EXOC7	ENSG00000182473.20	0.68
ASTE1	ENSG00000034533.11	0.68
RAD51AP2	ENSG00000214842.5	0.67
BTN3A3	ENSG00000111801.15	0.67
ZNF80	ENSG00000174255.6	0.67
OR5K2	ENSG00000231861.2	0.67
NDUFB4	ENSG00000065518.7	0.67
NDUFV3	ENSG00000160194.17	0.67
KIAA1407	ENSG00000163617.10	0.67
CLEC7A	ENSG00000172243.17	0.67
TRAV35	ENSG00000211814.1	0.67
KIAA1586	ENSG00000168116.13	0.67
RAD52	ENSG00000002016.16	0.67
ZNF331	ENSG00000130844.16	0.67
IFNK	ENSG00000147896.3	0.67
APOBEC3H	ENSG00000100298.15	0.67
PEX11G	ENSG00000104883.7	0.67
DDX20	ENSG00000064703.11	0.67
OR52N4	ENSG00000181074.3	0.67
ARIH2	ENSG00000177479.19	0.67
C12orf60	ENSG00000182993.3	0.67
RBM10	ENSG00000182872.15	0.67
ALDH1L2	ENSG00000136010.13	0.67
PAX8-AS1	ENSG00000189223.13	0.67
RNF212	ENSG00000178222.12	0.67
OR2D2	ENSG00000166368.2	0.67
TAS2R7	ENSG00000121377.2	0.67
PLAGL1	ENSG00000118495.18	0.67
TMEM161B	ENSG00000164180.13	0.67
CCT2	ENSG00000166226.12	0.67
MAGI1	ENSG00000151276.23	0.67
XRRA1	ENSG00000166435.15	0.67
FBXW8	ENSG00000174989.12	0.66
ZDHHC11	ENSG00000188818.12	0.66
OR1J1	ENSG00000136834.3	0.66
EFCAB13	ENSG00000178852.15	0.66
ZNF34	ENSG00000196378.11	0.66
M1AP	ENSG00000159374.17	0.66
CENPM	ENSG00000100162.14	0.66
TMC7	ENSG00000170537.12	0.66
GRB10	ENSG00000106070.17	0.66
FAM187B	ENSG00000177558.3	0.66
TMX3	ENSG00000166479.9	0.66
