# Supplementary material for: BIRC5 as a prognostic and diagnostic biomarker in pan-cancer: an integrated analysis of expression, immune subtypes, and functional networks
Source: Front Genet. 2024 Dec 5;15:1509342. doi: 10.3389/fgene.2024.1509342 (PMC11655497; doi:10.3389/fgene.2024.1509342)
Supplement: Supplementary file 3 [file Table1.xlsx]

## Sheet: Sheet1
Abbreviation	Full name
BLIS	Basal-like Immune-Suppressed
C1	Wound Healing Subtype
C2	IFN-gamma Dominance Subtype
C3	Inflammatory Subtype
C4	Lymphocyte Depletion Subtype
C5	Immune Quiet Subtype
C6	TGF-beta Dominance Subtype
CIMP	CpG Island Methylator Phenotype
CIN	Chromosomal Instability
EBV	Epstein-Barr Virus-Positive Subtyp
GS	Genomically Stable
HM	Hypermethylated
HM-indel	Hypermethylated with Insertions/Deletions
HM-SNV	Hypermethylated with Single Nucleotide Variants
iCluster	Integrative Cluster
IM	Immune-Modulated
LGm6	Low-Grade Meningioma 6
LumA	Luminal A
LumB	Luminal B
MES	Mesenchymal Subtype
MSI	Microsatellite Instability
Normal	Normal-like
Prolif	Proliferative Subtype
