# Supplementary material for: BIRC5 as a prognostic and diagnostic biomarker in pan-cancer: an integrated analysis of expression, immune subtypes, and functional networks
Source: Front Genet. 2024 Dec 5;15:1509342. doi: 10.3389/fgene.2024.1509342 (PMC11655497; doi:10.3389/fgene.2024.1509342)
Supplement: Supplementary file 4 [file DataSheet2.csv]

Samples	1555826_at	202094_at	202095_s_at	210334_x_at
Ips_cells:minicircle-derived.3	98	552	2000	1274	981
Ips_cells:minicircle-derived.5	94	527	2046	1087	938.5
Ips_cells:minicircle-derived.4	92	476	1932	1155	913.75
Embryonic_stem_cells:h9.1	83	298	1998	1218	899.25
Erythroblast:inter-erythroblast.2	148	391	2331	467	834.25
Ips_cells:minicircle-derived.1	89	470	1646	1119	831
Erythroblast:inter-erythroblast.3	135	206	2240	717	824.5
Ips_cells:minicircle-derived.2	120	429	1605	1101	813.75
Erythroblast:inter-erythroblast.4	113	175	2293	652	808.25
Embryonic_stem_cells:h7.1	90	348	1714	1078	807.5
Ips_cells:adipose_stem_cell-derived:minicircle-derived.1	76	351	1756	1038	805.25
Ips_cells:skin_fibroblast-derived:sma.3	104	446	1671	976	799.25
Ips_cells:adipose_stem_cell-derived:minicircle-derived.3	98	338	1769	958	790.75
Ips_cells:skin_fibroblast-derived:sma.1	93	342	1759	960	788.5
Erythroblast:inter-erythroblast.1	136	263	2092	641	783
Ips_cells:adipose_stem_cell-derived:minicircle-derived.2	90	348	1700	975	778.25
Adrenal_medulla_cell_line.6	207	486	1432	819	736
Embryonic_stem_cells:h14a.1	117	365	1544	903	732.25
Embryonic_stem_cells:h1.1	79	221	1645	898	710.75
Pro-b_cell_cd34+.1	223	445	1557	551	694
Adrenal_medulla_cell_line.2	177	503	1187	907	693.5
Es_cell-derived_neuroepithelial_cell:d17.1	74	409	1341	914	684.5
Tissue_stem_cells:cd326-cd56+_mesodem_prog..2	98	394	1589	655	684
T_cell:effector:mixed.4	293	796	1486	94	667.25
Tissue_stem_cells:cd326-cd56+_mesodem_prog..3	76	432	1564	585	664.25
Embryonic_stem_cells:h1.1	844	202	1170	334	637.5
Tissue_stem_cells:cd326-cd56+_mesodem_prog..1	103	465	1419	469	614
Erythroblast:pro-erythroblast.3	112	461	1533	348	613.5
Ips_cells:adipose_stem_cell-derived:lentiviral_factors.2	165	299	1167	787	604.5
Pro-b_cell_cd34+.2	149	275	1561	410	598.75
Ips_cells:skin_fibroblast-derived:sma.2	85	379	1301	578	585.75
Colony-forming_unit_erythrocyte:cfu-e.1	93	298	1566	374	582.75
Tonsil:b_cell:cxcr4+_centroblast.3	84	390	1654	169	574.25
Tonsil:b_cell:cxcr4+_centroblast.4	90	540	1462	194	571.5
Fetal_liver:msc.2	90	575	800	802	566.75
Ips_cells:adipose_stem_cell-derived:lentiviral_factors.1	151	304	1126	679	565
Fetal_blood:msc.1	68	489	896	793	561.5
Ips_cells:adipose_stem_cell-derived:lentiviral_factors.3	142	285	1153	640	555
Fetal_blood:msc.2	98	387	1004	727	554
Erythroblast:pro-erythroblast.1	118	215	1491	371	548.75
T_cell:effector:mixed.5	204	656	1255	79	548.5
Ips_cells:crl2097_foreskin-derived:undiff..2	133	212	1045	660	512.5
Embryonic_stem_cells:h9.1	593	116	1043	279	507.75
Erythroblast:pro-erythroblast.2	84	217	1385	323	502.25
Tonsil:b_cell:cxcr4+_centroblast.1	96	320	1374	219	502.25
Ips_cells:crl2097_foreskin-derived:undiff..1	143	233	1097	508	495.25
Endothelial_cells:huvec:fpv-infected.2	94	412	1148	319	493.25
Ips_cells:pdb_2lox.2	149	193	1085	533	490
Endothelial_cells:huvec:cntrl.1	146	644	917	247	488.5
Ips_cells:crl2097_foreskin-derived:undiff..3	145	186	1066	537	483.5
Embryonic_stem_cells:h1.1	73	420	991	428	478
Embryonic_stem_cells:h9.1	86	224	938	655	475.75
Fetal_bm:msc.2	69	416	758	652	473.75
Gametocytes:oocyte.3	808	154	701	221	471
Endothelial_cells:huvec+il-1b.1	86	282	828	674	467.5
Endothelial_cells:huvec:cntrl.1	85	295	841	647	467
T_cell:effector:mixed.3	216	569	975	106	466.5
T_cell:effector:mixed.6	237	564	977	88	466.5
Ips_cells:pdb_2lox.4	131	182	1059	481	463.25
Ips_cells:pdb_1lox.2	133	213	984	517	461.75
Endothelial_cells:huvec+il-1b.2	91	267	823	654	458.75
Fetal_liver:msc.3	170	393	575	683	455.25
Endothelial_cells:huvec:cntrl.2	122	534	870	266	448
Megakaryocyte-erythroid_progenitor_.2	92	157	1116	427	448
Endothelial_cells:huvec:pr8-infected.2	93	439	909	347	447
Fibroblasts:foreskin:cntrl_24h.2	107	353	764	560	446
Endothelial_cells:huvec:cntrl.2	135	552	881	210	444.5
Endothelial_cells:huvec:cntrl.2	96	296	770	609	442.75
Ips_cells:pdb_2lox.3	205	179	1034	337	438.75
Endothelial_cells:huvec:cntrl.1	266	208	876	404	438.5
Tissue_stem_cells:adipose-derived_msc_am3.2	201	254	815	480	437.5
Fibroblasts:foreskin:cntrl_24h.1	91	386	709	548	433.5
Endothelial_cells:huvec:cntrl.4	467	224	773	267	432.75
Tissue_stem_cells:lipoma-derived_msc_lm6.2	159	323	993	252	431.75
Bone_marrow:fetal.3	215	175	849	475	428.5
Endothelial_cells:huvec:fpv-infected.3	137	367	861	341	426.5
Adrenal_medulla_cell_line.5	194	173	904	428	424.75
Megakaryocyte-erythroid_progenitor_.1	145	283	1000	251	419.75
Ips_cells:pdb_1lox.3	120	208	923	419	417.5
Endothelial_cells:huvec:fpv-infected.1	143	330	993	193	414.75
Ips_cells:pdb_1lox.1	119	187	802	510	404.5
Ips_cells:fibroblast-derived.4	85	183	938	405	402.75
Tonsil:b_cell:cxcr4+_centroblast.2	120	279	1032	180	402.75
Embryonic_stem_cells:bg01.1	91	283	838	388	400
Endothelial_cells:huvec+ifng.1	510	192	616	264	395.5
Ips_cells:pdb_1lox.4	118	202	851	390	390.25
Tissue_stem_cells:lipoma-derived_msc_lm6.1	165	237	926	218	386.5
Schwann_cell:sural_nerve.2	77	279	632	558	386.5
Tonsil:b_cell:germinal_center.2	103	184	836	422	386.25
Endothelial_cells:huvec:pr8-infected.3	88	312	809	335	386
Adrenal_medulla_cell_line.1	163	228	700	449	385
Endothelial_cells:huvec:cntrl.3	96	452	720	268	384
T_cell:gamma-delta.2	124	282	795	333	383.5
Ips_cells:fibroblast-derived.2	130	136	933	310	377.25
Endothelial_cells:huvec:pr8-infected.1	75	446	764	216	375.25
Es_cell-derived_neural_precursor:sa01-3.3	105	560	683	137	371.25
Ips_cells:pdb_2lox.1	138	132	853	355	369.5
Endothelial_cells:huvec.1	93	122	776	466	364.25
Es_cell-derived_neural_precursor:vub01-3.1	86	290	953	102	357.75
Schwann_cell:sural_nerve.4	93	154	671	495	353.25
Es_cell-derived_neural_precursor:sa01-3.2	152	445	685	128	352.5
Tissue_stem_cells:adipose-derived_msc_am3.1	192	211	610	393	351.5
Endothelial_cells:huvec:cntrl.1	101	320	676	299	349
Ips_cells:fibroblast-derived.3	91	134	862	308	348.75
Embryonic_stem_cells:bg01.3	109	188	741	350	347
T_cell:gamma-delta.1	151	251	549	433	346
Common_myeloid_progenitor.1	112	218	813	239	345.5
Endothelial_cells:huvec+serum_amyloid_a.3	285	166	603	321	343.75
Endothelial_cells:huvec:h5n1-infected.3	100	207	688	379	343.5
Embryonic_stem_cells:bg01.1	135	220	717	292	341
Granulocyte-macrophage_progenitor.2	113	196	786	257	338
Endothelial_cells:huvec+vegf.3	278	247	652	171	337
Endothelial_cells:huvec:h5n1-infected.1	65	220	661	401	336.75
Granulocyte-macrophage_progenitor.1	121	197	776	249	335.75
Embryonic_stem_cells:bg01.2	149	221	640	328	334.5
Endothelial_cells:huvec:borrelia_burgdorferi.2	337	176	664	144	330.25
Endothelial_cells:huvec:h5n1-infected.2	103	307	673	234	329.25
Schwann_cell:sural_nerve.1	98	186	569	458	327.75
Endothelial_cells:huvec.3	249	209	664	177	324.75
Bone_marrow:fetal.4	141	130	638	388	324.25
Ips_cells:crl2097_foreskin-derived:d20_hepatic_diff..2	114	150	624	401	322.25
Es_cell-derived_neural_precursor:vub01-3.2	130	218	809	131	322
Bone_marrow:fetal.6	148	143	723	265	319.75
Embryonic_stem_cells:wibr.1	125	237	618	298	319.5
T_cell:effector:mixed.1	206	497	450	114	316.75
Endothelial_cells:lymphatic:tnfa_48h.3	106	185	549	426	316.5
Smooth_muscle_cells:vascular:cntrl.1	65	195	562	443	316.25
Ips_cells:skin_fibroblast.1	67	244	554	398	315.75
Embryonic_stem_cells:wibr.2	130	294	589	247	315
Tonsil:b_cell:germinal_center.3	127	244	650	224	311.25
Fetal_bm:msc.3	71	267	435	451	306
Tissue_stem_cells:dental_pulp:passage_10.1	151	180	692	200	305.75
Fetal_blood:msc.3	109	344	445	325	305.75
Ips_cells:skin_fibroblast.2	77	249	497	398	305.25
Adrenal_medulla_cell_line.4	116	104	634	356	302.5
Smooth_muscle_cells:umbilical_vein:serum_free_48h.2	76	299	694	136	301.25
Adrenal_medulla_cell_line.3	107	139	611	346	300.75
Smooth_muscle_cells:umbilical_vein:serum_free_48h.1	66	208	742	176	298
Tissue_stem_cells:dental_pulp:passage_4.1	96	206	633	234	292.25
Endothelial_cells:lymphatic:cntrl.4	141	168	598	258	291.25
Endothelial_cells:huvec+il-1b.3	77	173	514	395	289.75
Pro-myelocyte.1	111	115	631	293	287.5
Endothelial_cells:huvec+vegf.2	188	246	569	143	286.5
Es_cell-derived_neural_precursor:sa01-3.1	106	308	584	145	285.75
Fetal_bm:msc.1	157	274	391	319	285.25
Tissue_stem_cells:dental_pulp:passage_10.1	114	161	645	216	284
T_cell:effector:mixed.2	167	452	395	115	282.25
Tissue_stem_cells:dental_pulp:passage_10.1	85	193	651	179	277
Ips_cells:fibroblast-derived.5	94	185	529	297	276.25
Bone_marrow:fetal.5	85	47	546	389	266.75
Es_cell-derived:astrocyte:d210_fgf8-specified.1	69	227	572	186	263.5
Endothelial_cells:huvec.2	78	97	501	377	263.25
Tonsil:b_cell:germinal_center.1	204	206	437	177	256
Endothelial_cells:lymphatic:cntrl.3	131	138	519	232	255
Common_myeloid_progenitor.2	106	176	582	151	253.75
Endothelial_cells:lymphatic:cntrl.1	98	134	531	250	253.25
Endothelial_cells:huvec+vegf.1	136	204	534	133	251.75
Embryonic_stem_cells:wibr.5	100	190	469	246	251.25
Schwann_cell:sural_nerve.3	102	188	390	295	243.75
Myelocyte.1	97	147	495	234	243.25
Ips_cells:crl2097_foreskin-derived:d20_hepatic_diff..1	99	120	477	270	241.5
Bone_marrow:fetal.7	130	109	444	282	241.25
Es_cell-derived_neural_precursor:vub01-3.3	94	154	599	112	239.75
Tonsil:b_cell:cxcr4-_centrocyte.3	91	142	614	109	239
Bone_marrow:fetal.1	119	95	362	369	236.25
Endothelial_cells:huvec+serum_amyloid_a.5	119	158	385	269	232.75
Tonsil:b_cell:cxcr4-_centrocyte.1	88	197	529	109	230.75
Bone_marrow:fetal.2	102	89	432	297	230
Endothelial_cells:huvec+serum_amyloid_a.2	150	183	368	218	229.75
Ips_cells:fibroblast-derived.1	60	157	441	249	226.75
Endothelial_cells:huvec:borrelia_burgdorferi.1	228	93	447	135	225.75
Endothelial_cells:huvec+serum_amyloid_a.6	98	183	371	246	224.5
Pro-myelocyte.2	64	100	529	198	222.75
Tonsil:b_cell:cxcr4-_centrocyte.4	119	196	438	130	220.75
Fibroblasts:foreskin:t._cruzi_24h.1	50	109	437	279	218.75
B_cell_immature.2	80	85	506	204	218.75
Endothelial_cells:huvec:cntrl.2	125	142	348	258	218.25
Endothelial_cells:lymphatic:tnfa_48h.2	127	125	401	211	216
Endothelial_cells:lymphatic:kshv_72h.1	116	118	440	164	209.5
Ips_cells:pdb_fibroblasts.1	90	129	363	255	209.25
Endothelial_cells:lymphatic:kshv_72h.4	112	147	384	191	208.5
Endothelial_cells:lymphatic:cntrl.2	103	132	389	194	204.5
Endothelial_cells:huvec+serum_amyloid_a.1	94	143	370	211	204.5
Bm:chondrocytes:msc-derived.4	109	101	360	232	200.5
Tonsil:b_cell:cxcr4-_centrocyte.2	99	160	424	117	200
Ips_cells:crl2097_foreskin-derived:d20_hepatic_diff..3	81	84	318	279	190.5
Endothelial_cells:lymphatic:kshv_72h.3	104	118	355	164	185.25
Fibroblasts:breast.4	62	181	386	108	184.25
Endothelial_cells:huvec:b._anthracis_lt.2	80	132	362	149	180.75
Hematopoietic_stem_cell:cd34+.2	323	113	151	134	180.25
Epithelial_cells:bladder.6	75	123	248	268	178.5
Tissue_stem_cells:dental_pulp:passage_4.1	104	118	336	147	176.25
Ips_cells:crl2097_foreskin.2	80	95	288	236	174.75
Embryonic_stem_cells:wibr.3	95	161	308	130	173.5
Fibroblasts:foreskin:t._cruzi_24h.2	38	102	350	203	173.25
Endothelial_cells:lymphatic:kshv_72h.2	96	93	324	160	168.25
Endothelial_cells:huvec:cntrl.1	74	147	322	124	166.75
Smooth_muscle_cells:vascular:cntrl.2	57	107	278	224	166.5
Epithelial_cells:bronchial:d0.1	71	118	281	188	164.5
Fetal_liver:msc.1	94	120	206	235	163.75
Endothelial_cells:huvec:cntrl.2	79	136	306	115	159
Epithelial_cells:bladder.5	110	111	213	200	158.5
Tissue_stem_cells:dental_pulp:passage_4.1	87	118	282	146	158.25
Myelocyte.2	76	64	352	141	158.25
Macrophage:monocyte-derived:cntrl.2	167	87	253	126	158.25
Pre-b_cell_cd34-.1	73	86	301	158	154.5
Hematopoietic_stem_cell:cd34+.3	198	92	207	114	152.75
Embryonic_stem_cells:wibr.4	53	104	287	165	152.25
Dc:monocyte-derived:mature+lps/ifng.2	62	60	283	200	151.25
Erythroblast:late-erythroblast.1	103	38	179	282	150.5
Endothelial_cells:blood_vessel:cntrl.1	95	88	279	132	148.5
Hematopoietic_stem_cell:cd34+.1	162	84	248	100	148.5
Endothelial_cells:huvec:b._anthracis_lt.1	56	130	246	144	144
Endothelial_cells:lymphatic:cntrl_48h.1	96	105	206	149	139
Tissue_stem_cells:iliac_msc.3	155	88	185	127	138.75
Dc:monocyte-derived:cntrl.2	75	60	250	151	134
Fibroblasts:breast.6	47	104	266	114	132.75
Hematopoietic_stem_cell:cd34+.6	156	113	126	112	126.75
Macrophage:monocyte-derived:cntrl.5	177	76	150	100	125.75
Tissue_stem_cells:iliac_msc.2	65	92	217	124	124.5
Endothelial_cells:blood_vessel:cntrl.4	128	86	179	102	123.75
Gametocytes:oocyte.1	230	79	61	121	122.75
Macrophage:monocyte-derived:cntrl.3	86	76	202	124	122
Tissue_stem_cells:bm_msc:cntrl.4	65	93	203	123	121
Macrophage:monocyte-derived:cntrl.6	98	44	200	134	119
Pre-b_cell_cd34-.2	80	68	225	96	117.25
Hematopoietic_stem_cell:cd34+.5	145	100	130	81	114
Macrophage:monocyte-derived:cntrl.19	81	42	160	171	113.5
Fibroblasts:breast.3	45	121	188	98	113
Hematopoietic_stem_cell:cd34+.4	146	63	156	87	113
Gametocytes:oocyte.2	177	87	55	132	112.75
Macrophage:monocyte-derived:cntrl.9	73	60	170	147	112.5
Macrophage:monocyte-derived:cntrl.3	93	67	182	105	111.75
Macrophage:monocyte-derived:cntrl.15	75	49	156	164	111
Keratinocytes+kgf.2	91	81	204	64	110
Macrophage:monocyte-derived:ifna_4h.3	74	56	213	96	109.75
Macrophage:monocyte-derived:cntrl.1	99	76	136	126	109.25
Macrophage:monocyte-derived:cntrl.4	130	59	149	94	108
Endothelial_cells:lymphatic:tnfa_48h.1	106	54	164	104	107
Ips_cells:crl2097_foreskin.1	83	70	149	124	106.5
Macrophage:monocyte-derived:ifng_24h.3	102	61	143	120	106.5
Keratinocytes+kgf.3	66	71	197	78	103
Epithelial_cells:bladder.2	82	70	128	126	101.5
Tissue_stem_cells:iliac_msc.1	92	74	152	87	101.25
Macrophage:monocyte-derived:cntrl.2	83	49	183	81	99
Tissue_stem_cells:bm_msc:osteogenic_induction_3d.1	84	89	111	111	98.75
Macrophage:monocyte-derived:ifna_4h.2	65	39	171	114	97.25
Bm:chondrocytes:msc-derived.5	91	71	115	110	96.75
Ips_cells:crl2097_foreskin.3	75	62	124	124	96.25
Endothelial_cells:huvec+serum_amyloid_a.4	59	74	137	115	96.25
Nk_cell+il2.3	110	68	130	75	95.75
Macrophage:monocyte-derived:cntrl.11	63	44	132	142	95.25
Tissue_stem_cells:bm_msc:cntrl.1	98	41	137	101	94.25
Tissue_stem_cells:bm_msc:cntrl.1	98	41	137	101	94.25
Tissue_stem_cells:bm_msc:cntrl.3	215	37	85	31	92
Tissue_stem_cells:bm_msc:cntrl.3	215	37	85	31	92
Tissue_stem_cells:bm_msc:osteogenic_induction_7d.2	227	34	71	35	91.75
Macrophage:monocyte-derived:ifng_24h.1	90	48	131	98	91.75
Hematopoietic_stem_cell:+g-csf.4	144	49	86	76	88.75
Epithelial_cells:bronchial:d0.1	48	56	127	121	88
Macrophage:monocyte-derived:cntrl.14	81	56	117	98	88
Macrophage:monocyte-derived:cntrl.1	121	41	111	78	87.75
Endothelial_cells:lymphatic:cntrl_48h.2	58	38	142	112	87.5
Endothelial_cells:huvec:cntrl.3	61	65	122	96	86
Monocyte-mixed.1	53	52	129	109	85.75
Tonsil:b_cell:memory.2	55	47	160	81	85.75
T_cell:cd8+.1	127	40	57	113	84.25
Hematopoietic_stem_cell:+g-csf.1	76	49	112	93	82.5
Iliac_msc:osteoblasts.3	74	55	128	68	81.25
Keratinocytes+kgf.1	58	67	145	50	80
Tissue_stem_cells:bm_msc:tgfb3_1d.1	97	49	111	62	79.75
Keratinocytes+il26.2	65	55	130	67	79.25
Monocyte-mixed.16	154	42	43	78	79.25
Macrophage:monocyte-derived+s._aureus_8h.1	87	39	90	101	79.25
T_cell:cd4+.1	177	34	56	49	79
Tissue_stem_cells:bm_msc:osteogenic_induction_1d.1	88	61	67	99	78.75
Keratinocytes:cntrl.3	68	56	120	71	78.75
Macrophage:monocyte-derived:cntrl.20	103	52	77	83	78.75
T_cell:cd8+.2	174	45	32	63	78.5
Hematopoietic_stem_cell:+g-csf.5	117	42	77	76	78
Keratinocytes+il1b.1	66	74	111	58	77.25
Endothelial_cells:blood_vessel:cntrl.3	69	52	102	85	77
Macrophage:monocyte-derived:ifna_4h.1	112	41	96	58	76.75
Dc:monocyte-derived:cntrl.3	37	49	111	110	76.75
Epithelial_cells:bladder.3	50	40	118	98	76.5
Keratinocytes+il26.1	61	74	111	58	76
Keratinocytes+ifng.2	62	56	126	60	76
Keratinocytes:cntrl.2	63	65	125	49	75.5
T_cell:cd8+.1	168	38	31	64	75.25
Adipocyte:msc-derived.3	106	37	85	72	75
Macrophage:monocyte-derived:cntrl.21	78	43	76	103	75
Fibroblasts:breast.1	41	46	124	88	74.75
Smooth_muscle_cells:vascular+il-17_6h.1	57	59	94	88	74.5
Tonsil:b_cell:memory.3	92	40	93	69	73.5
Dc:monocyte-derived:cntrl.4	49	43	76	125	73.25
Epithelial_cells:bronchial:d8.1	52	53	91	95	72.75
Endothelial_cells:blood_vessel:cntrl.2	67	47	97	80	72.75
T_cell:cd8+.1	86	41	72	90	72.25
T_cell:cd8+.1	111	44	61	71	71.75
Tissue_stem_cells:bm_msc:cntrl.5	66	39	96	83	71
T_cell:cd4+.1	123	40	48	73	71
Gametocytes:spermatocyte.2	47	43	86	103	69.75
Keratinocytes+il20.2	45	63	105	64	69.25
T_cell:treg:naive.1	77	72	74	53	69
B_cell.2	145	32	39	60	69
Dc:monocyte-derived:mature+lps/ifng.3	44	35	108	85	68
Hematopoietic_stem_cell:+g-csf.3	80	34	77	80	67.75
Macrophage:monocyte-derived:cntrl.13	62	53	77	78	67.5
Tonsil:dc:bdca3+.2	77	41	97	55	67.5
Smooth_muscle_cells:bronchial:vit_d_24h.1	55	39	95	80	67.25
Keratinocytes+il24.2	57	62	89	57	66.25
Epithelial_cells:bronchial:d21.1	49	65	83	67	66
Epithelial_cells:bladder.4	35	47	100	80	65.5
Keratinocytes+il1b.2	62	54	89	56	65.25
B_cell_immature.1	51	35	93	82	65.25
Keratinocytes+il20.3	47	57	96	59	64.75
Macrophage:monocyte-derived+s._aureus_8h.3	71	32	83	73	64.75
Epithelial_cells:bronchial:d8.1	48	50	88	72	64.5
Tonsil:b_cell:plasma_cell.3	81	44	60	73	64.5
Epithelial_cells:bronchial:d21.1	57	58	74	68	64.25
Keratinocytes+ifng.1	51	60	80	66	64.25
Smooth_muscle_cells:vascular:cntrl.1	53	47	68	88	64
Keratinocytes+il20.1	56	46	104	49	63.75
B_cell.4	123	28	49	55	63.75
Smooth_muscle_cells:bronchial:cntrl_24h.3	32	41	88	93	63.5
B_cell.3	89	34	70	61	63.5
Tissue_stem_cells:bm_msc:osteogenic_induction_3d.3	153	29	45	26	63.25
Smooth_muscle_cells:bronchial:vit_d_24h.2	38	44	98	72	63
Macrophage:monocyte-derived:ifng_24h.2	82	43	50	77	63
Neutrophil:cntrl.3	88	26	59	79	63
Smooth_muscle_cells:bronchial:vit_d_24h.3	64	41	71	74	62.5
Monocyte:cd16-.2	66	70	39	73	62
Monocyte:cd16-.4	51	73	52	71	61.75
Macrophage:monocyte-derived:cntrl.8	66	40	58	82	61.5
Keratinocytes+il19.1	55	44	88	56	60.75
Monocyte-mixed.14	98	37	38	70	60.75
Hematopoietic_stem_cell:+g-csf.2	67	37	49	89	60.5
Monocyte-mixed.19	115	40	28	59	60.5
Tissue_stem_cells:bm_msc:bmp2_1d.2	48	42	66	85	60.25
Ips_cells:adipose_stem_cells.2	55	37	71	73	59
Smooth_muscle_cells:bronchial:cntrl_24h.2	40	48	82	66	59
Macrophage:monocyte-derived+s._aureus_48h.3	84	28	41	82	58.75
Epithelial_cells:bronchial:d14.1	51	61	60	62	58.5
Keratinocytes+il22.1	63	42	71	58	58.5
Monocyte:cd16+.1	48	70	39	77	58.5
Macrophage:monocyte-derived+s._aureus_8h.5	76	44	48	66	58.5
Keratinocytes+il19.2	56	43	74	58	57.75
Monocyte:cd16-.3	37	78	44	72	57.75
Dc:monocyte-derived+rosiglitazone.2	69	49	52	61	57.75
Keratinocytes+il26.3	48	49	78	55	57.5
Monocyte:cd16+.2	61	55	36	78	57.5
Macrophage:monocyte-derived:ifng_24h.4	72	34	52	72	57.5
Macrophage:monocyte-derived:cntrl.16	83	30	41	74	57
Dc:monocyte-derived:cntrl.5	77	48	33	70	57
T_cell:cd4+_central_memory.3	57	36	55	80	57
Neutrophil:cntrl.2	64	38	50	76	57
Tonsil:b_cell:naive.3	35	37	94	62	57
Smooth_muscle_cells:bronchial:cntrl_24h.1	41	38	75	73	56.75
Monocyte-mixed.31	89	35	32	71	56.75
Dc:monocyte-derived:aec-conditioned_d5.2	56	38	72	59	56.25
Bm:chondrocytes:msc-derived.8	92	28	49	55	56
Monocyte:cd16-.1	39	74	40	71	56
Tissue_stem_cells:bm_msc:bmp2_1d.1	88	33	66	36	55.75
Adipocyte:msc-derived.2	74	32	60	57	55.75
Keratinocytes+il22.3	41	50	71	61	55.75
Iliac_msc:osteoblasts.2	34	46	77	65	55.5
Dc:monocyte-derived:am580.3	62	41	45	73	55.25
Keratinocytes:cntrl.1	47	40	75	58	55
T_cell:cd4+.1	64	31	45	80	55
Trabecular_bone:osteoblasts:cntrl.1	58	49	66	46	54.75
Monocyte-mixed.26	77	25	34	83	54.75
Tissue_stem_cells:bm_msc:osteogenic_induction_1d.3	107	30	56	25	54.5
Monocyte-mixed.17	96	37	38	47	54.5
Macrophage:monocyte-derived:cntrl.17	67	29	52	70	54.5
Tonsil:b_cell:plasma_cell.1	69	42	42	65	54.5
Keratinocytes+il24.1	48	41	73	54	54
Dc:monocyte-derived:aec-conditioned_d5.5	55	41	58	62	54
Dc:monocyte-derived:cntrl.6	50	42	50	74	54
B_cell.1	74	25	27	90	54
Epithelial_cells:bronchial:d28.1	56	53	41	65	53.75
Epithelial_cells:bronchial:d14.1	48	46	52	69	53.75
Endothelial_cells:lymphatic:cntrl_48h.3	60	30	64	61	53.75
Keratinocytes+il19.3	48	42	71	54	53.75
T_cell:cd8+.3	79	34	46	56	53.75
Monocyte:cd16+.3	29	73	44	68	53.5
Tonsil:dc:bdca1+.2	86	30	51	47	53.5
Tissue_stem_cells:bm_msc:tgfb3_1d.2	66	27	58	62	53.25
Macrophage:monocyte-derived:cntrl.12	72	33	27	81	53.25
Dc:monocyte-derived:cntrl.4	77	34	38	64	53.25
Tonsil:b_cell:memory.1	53	26	61	72	53
Keratinocytes+il22.2	55	44	58	54	52.75
Tissue_stem_cells:bm_msc:osteogenic_induction_1d.2	67	27	58	56	52
T_cell:cd8+_central_memory.2	54	35	25	93	51.75
Macrophage:monocyte-derived+s._aureus_48h.2	67	54	27	58	51.5
Bm:chondrocytes:msc-derived.6	62	30	50	62	51
Dc:monocyte-derived+rosiglitazone.2	68	31	42	63	51
Dc:monocyte-derived:cntrl.2	60	36	42	66	51
Iliac_msc:osteoblasts.1	59	33	56	55	50.75
Monocyte-mixed.18	66	34	50	52	50.5
Macrophage:monocyte-derived+s._aureus_8h.4	79	27	32	64	50.5
Dc:monocyte-derived:aec-conditioned_d5.1	47	30	62	63	50.5
T_cell:cd8+_naive.1	46	40	34	82	50.5
Neutrophil+e._coli_1h.2	72	37	25	68	50.5
Tissue_stem_cells:bm_msc:bmp2_3d.3	97	23	48	32	50
Trabecular_bone:osteoblasts+bmp2.1	52	37	53	58	50
Ips_cells:adipose_stem_cells.1	37	34	51	77	49.75
Dc:monocyte-derived:cntrl.1	64	24	61	50	49.75
Dc:monocyte-derived:aec-conditioned_d5.3	48	31	58	62	49.75
Tonsil:b_cell:naive.1	60	36	52	51	49.75
Dc:monocyte-derived+rosiglitazone.1	67	37	35	59	49.5
T_cell:cd8+_central_memory.3	45	28	39	86	49.5
Tissue_stem_cells:bm_msc:osteogenic_induction_7d.1	72	31	54	40	49.25
Tissue_stem_cells:bm_msc:tgfb3_3d.1	58	31	47	60	49
Macrophage:monocyte-derived:ifng_24h.6	46	30	49	70	48.75
Macrophage:monocyte-derived:cntrl.10	64	26	43	62	48.75
Macrophage:monocyte-derived+s._aureus_24h.5	73	35	27	60	48.75
Neutrophil:cntrl.1	49	34	42	69	48.5
Macrophage:monocyte-derived+s._aureus_48h.5	72	26	24	71	48.25
Dc:monocyte-derived:immature_ifna.1	72	30	40	51	48.25
Gametocytes:spermatocyte.1	29	48	63	53	48.25
Platelets_&_reticulocytes:platelet.4	74	40	29	48	47.75
Dc:monocyte-derived+rosiglitazone.3	52	42	37	60	47.75
T_cell:cd8+_effector_memory.3	43	50	26	72	47.75
T_cell:cd8+_naive.4	49	37	48	57	47.75
Endothelial_cells:blood_vessel:kshv_72h.2	39	39	43	69	47.5
Monocyte:cd14+.1	71	21	29	69	47.5
Es_cell-derived:astrocyte:d210_ra-specified.1	26	44	84	35	47.25
Ips_cells:adipose_stem_cells.3	46	32	63	48	47.25
Macrophage:monocyte-derived+s._aureus_24h.4	74	31	25	59	47.25
Dc:monocyte-derived:am580.1	63	28	37	60	47
Tissue_stem_cells:bm_msc:osteogenic_induction_3d.2	65	31	56	35	46.75
Endothelial_cells:blood_vessel:kshv_72h.4	53	37	41	56	46.75
Keratinocytes+il24.3	42	39	54	52	46.75
Tonsil:b_cell:naive.2	43	35	56	53	46.75
Smooth_muscle_cells:vascular+il-17_6h.1	37	31	46	72	46.5
Dc:monocyte-derived:immature_ifna.2	75	23	48	39	46.25
Dc:monocyte-derived+anticd40/vaf347_8h.1	57	38	37	53	46.25
Tonsil:b_cell:plasma_cell.2	54	27	37	67	46.25
Macrophage:monocyte-derived:ifng_24h.5	47	37	45	55	46
Tonsil:dc:bdca3+.1	61	29	54	40	46
Tonsil:dc:bdca3+.3	55	36	65	28	46
Pb:dc:cd16+.2	61	25	41	57	46
Epithelial_cells:bronchial:d28.1	39	48	42	54	45.75
Dc:monocyte-derived+a._fumigatus_germ_tubes_6h.2	67	29	38	49	45.75
T_cell:cd8+_effector_memory.1	54	36	38	55	45.75
T_cell:cd8+_naive.3	47	32	28	76	45.75
Endothelial_cells:blood_vessel:kshv_72h.1	62	34	41	45	45.5
Macrophage:monocyte-derived+s._aureus_24h.1	74	27	32	49	45.5
T_cell:cd8+_effector_memory_ra.1	58	31	22	71	45.5
Tissue_stem_cells:bm_msc:cntrl.2	87	27	41	26	45.25
Tissue_stem_cells:bm_msc:cntrl.2	87	27	41	26	45.25
T_cell:cd8+:neg-sel.1	35	31	41	74	45.25
Pb:dc:bdca3+.1	53	24	45	58	45
T_cell:cd4+:neg-sel.1	32	36	34	77	44.75
Neutrophil:cntrl.2	48	27	41	63	44.75
Dc:monocyte-derived:aec-conditioned_d5.4	42	32	49	55	44.5
Dc:monocyte-derived+galectin-1_18h.2	75	26	38	38	44.25
Dc:monocyte-derived+rosiglitazone.1	72	31	28	46	44.25
Dc:monocyte-derived:immature_mixed-treatments.5	49	34	35	58	44
Dc:monocyte-derived:immature_mixed-treatments.4	52	36	29	57	43.5
Dc:monocyte-derived:schuler_treatment.2	52	27	21	74	43.5
T_cell:cd8+:neg-sel.5	36	37	30	71	43.5
Hematopoietic_stem_cell:-g-csf.5	67	30	37	39	43.25
Macrophage:monocyte-derived+s._aureus_8h.2	63	28	26	56	43.25
Dc:monocyte-derived:immature_mixed-treatments.14	49	33	44	47	43.25
Neutrophil:mixed_treated.4	47	38	24	64	43.25
Dc:monocyte-derived:am580.2	35	31	30	76	43
Neutrophil+e._coli_1h.3	51	35	24	62	43
Tissue_stem_cells:bm_msc:bmp2_1d.3	64	23	55	29	42.75
Endothelial_cells:blood_vessel:kshv_72h.3	55	34	32	50	42.75
Bm:chondrocytes:msc-derived.3	50	35	39	47	42.75
Monocyte-mixed.29	71	27	27	46	42.75
Macrophage:monocyte-derived+s._aureus_24h.3	68	31	23	49	42.75
Macrophage:monocyte-derived+s._aureus_48h.4	69	27	24	51	42.75
Pb:dc:bdca1+.2	42	27	44	58	42.75
T_cell:cd8+_effector_memory_ra.4	42	31	35	63	42.75
Neutrophil+gm-csf_ifng_16h.3	49	21	27	74	42.75
Trabecular_bone:osteoblasts:cntrl.3	47	36	42	45	42.5
Trabecular_bone:osteoblasts+bmp2.1	48	39	46	37	42.5
Dc:monocyte-derived:immature_mixed-treatments.6	40	44	30	56	42.5
Tissue_stem_cells:bm_msc:bmp2_3d.1	74	23	39	33	42.25
Dc:monocyte-derived:immature_mixed-treatments.13	52	30	31	56	42.25
Dc:monocyte-derived+anticd40/vaf347_8h.2	57	33	26	53	42.25
T_cell:cd4+:pos-sel.4	34	33	30	72	42.25
Trabecular_bone:osteoblasts:cntrl.1	49	39	39	41	42
Monocyte-mixed.13	41	36	37	54	42
Dc:monocyte-derived:cntrl.1	52	32	32	52	42
T_cell:cd4+_effector_memory.2	41	33	35	59	42
T_cell:cd8+:pos-sel.5	41	36	33	58	42
T_cell:treg:naive.2	43	33	43	49	42
Monocyte:cd14+.3	57	23	27	60	41.75
Pb:dc:bdca1+.1	36	25	37	69	41.75
T_cell:cd8+_effector_memory.4	44	32	33	58	41.75
Monocyte-mixed.15	51	30	31	54	41.5
Monocyte:cd14+.2	48	26	32	60	41.5
Monocyte.4	48	28	43	47	41.5
Macrophage:monocyte-derived:il-4/cntrl.3	55	36	29	46	41.5
Macrophage:monocyte-derived+s._aureus_24h.2	75	24	18	49	41.5
Dc:monocyte-derived:immature_mixed-treatments.2	53	31	24	57	41.25
Pb:dc:plasmacytoid.3	62	19	39	45	41.25
T_cell:cd8+_effector_memory_ra.2	40	29	36	60	41.25
T_cell:cd8+_naive.2	38	32	28	67	41.25
Neutrophil+lps_16h.2	58	29	26	52	41.25
Dc:monocyte-derived:cntrl.2	64	25	47	28	41
Nk_cell+il2.2	54	27	37	46	41
Dc:monocyte-derived+galectin-1_18h.1	48	26	36	53	40.75
Dc:monocyte-derived:cntrl.1	54	26	39	44	40.75
Monocyte-mixed.23	65	28	24	45	40.5
Pb:dc:cd16+.1	47	37	30	48	40.5
T_cell:cd4+_central_memory.5	44	36	37	45	40.5
Monocyte-mixed.1	54	30	33	44	40.25
Dc:monocyte-derived:cntrl.1	33	40	26	62	40.25
Dc:monocyte-derived+lps.1	55	28	22	56	40.25
Platelets_&_reticulocytes:platelet.3	50	37	40	33	40
Monocyte-mixed.3	49	33	28	50	40
Dc:monocyte-derived:immature_mixed-treatments.7	50	29	29	52	40
Dc:monocyte-derived:immature_mixed-treatments.9	60	39	26	35	40
Dc:monocyte-derived:mature+lps/ifng.4	38	29	43	50	40
Dc:monocyte-derived:cd40l.1	53	32	23	52	40
Dc:monocyte-derived:cntrl.1	56	28	43	33	40
T_cell:cd4+:neg-sel.3	51	30	30	49	40
T_cell:cd4+:pos-sel.2	49	36	37	38	40
Macrophage:alveolar:b._anthacis_spores_6h.3	51	23	34	51	39.75
Dc:monocyte-derived:cntrl.3	41	28	40	50	39.75
T_cell:cd8+_effector_memory_ra.3	37	37	32	53	39.75
Monocyte-mixed.2	52	30	23	53	39.5
Macrophage:monocyte-derived:cntrl.7	56	33	25	44	39.5
Dc:monocyte-derived:immature_mixed-treatments.1	47	35	26	50	39.5
Neutrophil+lps_16h.3	32	16	64	46	39.5
Neutrophil+gm-csf_ifng_16h.2	68	16	32	42	39.5
Neutrophil+gm-csf_ifng_16h.4	60	20	22	56	39.5
Monocyte-mixed.5	51	23	37	46	39.25
Dc:monocyte-derived+galectin-1_18h.3	64	21	28	44	39.25
Tonsil:dc:bdca1+.3	45	37	36	39	39.25
Nk_cell:cntrl.1	39	36	35	47	39.25
Neutrophil:mixed_treated.2	46	29	28	54	39.25
Hematopoietic_stem_cell:-g-csf.2	47	32	30	47	39
T_cell:cd4+_central_memory.4	50	33	27	46	39
Trabecular_bone:osteoblasts+bmp2.3	33	39	44	39	38.75
Bm:chondrocytes:msc-derived.2	48	25	26	55	38.5
Monocyte-mixed.6	36	31	34	53	38.5
Macrophage:alveolar:cntrl.1	41	29	33	51	38.5
T_cell:cd8+:neg-sel.4	24	31	28	71	38.5
T_cell:cd8+_effector_memory.2	37	34	33	50	38.5
Neutrophil+e._coli_1h.1	51	29	28	46	38.5
Smooth_muscle_cells:vascular:cntrl.1	31	25	32	65	38.25
Platelets_&_reticulocytes:platelet.1	50	24	39	40	38.25
Monocyte-mixed.12	40	38	31	44	38.25
Macrophage:monocyte-derived+s._aureus_48h.1	61	21	20	51	38.25
Dc:monocyte-derived:cntrl.1	31	23	44	55	38.25
Dc:monocyte-derived+lps.1	70	22	34	27	38.25
Tonsil:dc:bdca1+.1	52	29	37	35	38.25
T_cell:cd4+_naive.3	46	28	23	55	38
Trabecular_bone:osteoblasts:cntrl.3	44	33	40	34	37.75
Hematopoietic_stem_cell:-g-csf.4	49	27	31	44	37.75
Dc:monocyte-derived:immature_mixed-treatments.11	40	42	25	44	37.75
Dc:monocyte-derived+lps.1	50	29	21	51	37.75
T_cell:cd8+_central_memory.1	45	24	30	52	37.75
Trabecular_bone:osteoblasts+bmp2.4	38	31	43	38	37.5
Monocyte-mixed.4	36	32	36	46	37.5
Dc:monocyte-derived:immature_mixed-treatments.12	42	27	40	41	37.5
Dc:monocyte-derived:cntrl.1	43	27	26	54	37.5
Pb:dc:bdca3+.2	42	31	21	56	37.5
Pb:dc:bdca3+.3	44	24	38	44	37.5
Trabecular_bone:osteoblasts:cntrl.2	35	33	48	33	37.25
Trabecular_bone:osteoblasts+bmp2.2	43	37	28	41	37.25
Hematopoietic_stem_cell:-g-csf.1	38	25	37	49	37.25
Platelets_&_reticulocytes:platelet.5	46	37	27	39	37.25
Monocyte.2	49	26	27	47	37.25
Macrophage:monocyte-derived:cntrl.18	44	28	25	52	37.25
Dc:monocyte-derived+lps.3	59	22	24	44	37.25
T_cell:cd4+:neg-sel.2	32	28	24	65	37.25
T_cell:cd8+:neg-sel.3	35	40	33	41	37.25
Fibroblasts:breast.5	29	32	44	43	37
Monocyte:intestinal.1	49	12	28	59	37
Dc:monocyte-derived:mature+lps/ifng.1	38	30	37	43	37
Dc:monocyte-derived:cntrl.3	62	23	32	31	37
T_cell:cd4+:neg-sel.5	27	34	35	52	37
Neutrophil+lps_16h.1	55	22	17	54	37
Monocyte-mixed.9	35	33	33	46	36.75
Dc:monocyte-derived:immature_mixed-treatments.10	40	26	29	52	36.75
Pb:dc:cd16+.3	50	27	25	45	36.75
Tonsil:dc:plasmacytoid.3	43	22	35	47	36.75
T_cell:cd4+_central_memory.1	37	32	31	47	36.75
T_cell:cd4+_effector_memory.3	52	33	19	43	36.75
T_cell:cd4+_effector_memory.4	39	35	25	48	36.75
Tissue_stem_cells:bm_msc:tgfb3_7d.3	40	25	28	53	36.5
Monocyte-mixed.30	54	26	23	43	36.5
Monocyte:cd16+.1	43	25	28	50	36.5
Dc:monocyte-derived:immature_mixed-treatments.3	45	34	22	45	36.5
Neutrophil+lps_16h.4	50	26	27	43	36.5
Tissue_stem_cells:bm_msc:tgfb3_3d.2	50	23	26	46	36.25
Macrophage:monocyte-derived+m-csf/ifng.2	45	26	35	39	36.25
T_cell:cd8+:neg-sel.2	35	34	32	44	36.25
Nk_cell:cd56hicd62l+.6	30	26	38	51	36.25
Monocyte-mixed.10	44	25	31	44	36
Dc:monocyte-derived:cntrl.3	46	21	34	43	36
T_cell:cd4+_naive.2	45	24	20	55	36
Neutrophil:mixed_treated.3	34	29	27	54	36
Monocyte:cd16+.2	42	22	25	54	35.75
Macrophage:monocyte-derived+il-4/dex/tgfb.2	36	28	28	51	35.75
Macrophage:monocyte-derived+il-4/dex/tgfb.6	42	26	21	54	35.75
Macrophage:monocyte-derived+m-csf/pam3cys.1	45	31	31	36	35.75
Macrophage:monocyte-derived+m-csf/ifng/pam3cys.1	39	28	40	36	35.75
Dc:monocyte-derived:schuler_treatment.1	38	26	30	49	35.75
Dc:monocyte-derived+a._fumigatus_germ_tubes_6h.1	46	31	23	43	35.75
Bm:chondrocytes:msc-derived.7	40	22	24	56	35.5
Monocyte-mixed.25	52	26	27	37	35.5
Tissue_stem_cells:bm_msc:bmp2_21d.1	46	21	40	34	35.25
Monocyte-mixed.20	58	24	21	38	35.25
Monocyte-mixed.27	41	24	21	55	35.25
Macrophage:alveolar:b._anthacis_spores_6h.2	31	25	35	50	35.25
Dc:monocyte-derived:poly(i:c).1	41	29	24	47	35.25
Dc:monocyte-derived:poly(i:c).3	42	26	29	44	35.25
Tonsil:dc:plasmacytoid.1	43	25	20	53	35.25
Nk_cell:cd56hicd62l+.1	28	31	33	49	35.25
Monocyte:cd16+.3	44	24	24	48	35
Monocyte-mixed.4	49	27	22	42	35
Macrophage:monocyte-derived+il-4/tgfb_24h.2	31	36	22	51	35
Trabecular_bone:osteoblasts:cntrl.2	38	23	32	46	34.75
Monocyte-mixed.2	45	26	33	35	34.75
Macrophage:monocyte-derived:il-4/cntrl.1	46	28	18	47	34.75
Macrophage:monocyte-derived+m-csf/pam3cys.2	38	34	27	40	34.75
Pb:dc:plasmacytoid.1	38	18	34	49	34.75
Pb:dc:plasmacytoid.2	51	25	21	42	34.75
Nk_cell:cd56hicd62l+.3	34	18	40	47	34.75
Trabecular_bone:osteoblasts+bmp2.2	36	27	32	43	34.5
Platelets_&_reticulocytes:platelet.2	44	25	38	31	34.5
Monocyte.5	30	35	18	55	34.5
Macrophage:monocyte-derived+il-4/dex/tgfb.8	44	26	25	43	34.5
Dc:monocyte-derived:cntrl.2	32	29	34	43	34.5
Tonsil:dc:plasmacytoid.2	51	21	22	44	34.5
T_cell:cd4+:pos-sel.3	32	30	34	42	34.5
T_cell:cd8+:pos-sel.4	26	32	23	57	34.5
Neutrophil+gm-csf_ifng_16h.1	38	19	19	62	34.5
Monocyte.1	43	28	31	35	34.25
Macrophage:monocyte-derived+il-4/dex/tgfb.3	34	32	31	40	34.25
Macrophage:monocyte-derived+il-4/dex/tgfb.7	43	33	18	43	34.25
Dc:monocyte-derived:cntrl.2	49	30	22	36	34.25
T_cell:cd4+_effector_memory.1	36	24	28	49	34.25
Nk_cell+il2.1	39	23	32	43	34.25
Tissue_stem_cells:bm_msc:tgfb3_21d.3	39	25	30	42	34
Monocyte:cd16-.3	33	24	24	55	34
Macrophage:monocyte-derived+il-4/dex/tgfb.10	46	28	24	38	34
Macrophage:monocyte-derived+il-4/tgfb_24h.4	36	32	24	44	34
Dc:monocyte-derived:cntrl.2	56	21	25	34	34
Nk_cell:cd56hicd62l+.4	37	19	44	36	34
Fibroblasts:breast.2	35	25	40	35	33.75
Monocyte-mixed.8	31	33	26	45	33.75
Monocyte-mixed.3	36	29	19	51	33.75
Macrophage:monocyte-derived+il-4/tgfb_24h.3	50	23	27	35	33.75
Dc:monocyte-derived:cntrl.4	38	29	20	48	33.75
Dc:monocyte-derived:poly(i:c).2	33	28	23	51	33.75
Dc:monocyte-derived:cd40l.2	40	32	20	43	33.75
Dc:monocyte-derived:cd40l.3	34	24	19	58	33.75
Tissue_stem_cells:bm_msc:tgfb3_21d.1	23	22	38	51	33.5
Monocyte-mixed.11	41	27	23	43	33.5
Macrophage:monocyte-derived:cntrl.2	44	23	23	44	33.5
Dc:monocyte-derived:schuler_treatment.3	41	29	21	43	33.5
Dc:monocyte-derived:anti-dc-sign_2h.1	48	25	21	40	33.5
Dc:monocyte-derived:cntrl.2	33	33	26	42	33.5
Nk_cell:cd56hicd62l+.5	34	31	28	41	33.5
Neutrophil:cntrl.4	41	25	20	48	33.5
Neutrophil:mixed_treated.1	41	23	16	54	33.5
Tissue_stem_cells:bm_msc:bmp2_21d.3	45	24	21	43	33.25
Smooth_muscle_cells:vascular+il-17_6h.1	43	22	20	48	33.25
Macrophage:monocyte-derived+m-csf.1	36	32	30	35	33.25
T_cell:cd8+:pos-sel.1	23	37	25	48	33.25
Nk_cell:cd56locd62l-.1	29	18	41	45	33.25
Neutrophil:cntrl.1	35	27	20	51	33.25
Tissue_stem_cells:bm_msc:bmp2_7d.1	57	20	27	28	33
Tissue_stem_cells:bm_msc:bmp2_7d.3	50	23	35	24	33
Monocyte:intestinal.3	46	34	25	27	33
Macrophage:alveolar:b._anthacis_spores_6h.1	31	24	39	38	33
Nk_cell:cd56hicd62l+.2	24	31	29	48	33
Tissue_stem_cells:bm_msc:tgfb3_21d.2	39	27	27	38	32.75
Hematopoietic_stem_cell:-g-csf.3	42	27	23	39	32.75
T_cell:cd4+:pos-sel.1	28	32	22	49	32.75
Bm:chondrocytes:msc-derived.1	37	29	31	33	32.5
Monocyte.6	44	22	23	41	32.5
Macrophage:monocyte-derived+il-4/dex/tgfb.4	41	29	25	35	32.5
Tissue_stem_cells:bm_msc:tgfb3_3d.3	35	28	31	35	32.25
Monocyte-mixed.22	38	23	25	43	32.25
Dc:monocyte-derived:immature_ifna.3	43	24	23	39	32.25
Dc:monocyte-derived:cntrl.1	35	27	15	52	32.25
T_cell:cd4+:neg-sel.4	28	26	28	47	32.25
Epithelial_cells:bladder.1	34	23	29	42	32
Dc:monocyte-derived:immature_mixed-treatments.8	40	23	33	32	32
Dc:monocyte-derived+lps.2	44	20	29	35	32
T_cell:cd8+:pos-sel.2	35	35	27	31	32
Monocyte-mixed.7	32	27	22	46	31.75
Macrophage:monocyte-derived:il-4/dex/cntrl.3	37	27	23	40	31.75
Pb:dc:bdca1+.3	50	22	27	28	31.75
Macrophage:monocyte-derived:il-4/cntrl.4	34	26	28	38	31.5
Macrophage:monocyte-derived+il-4/tgfb_24h.1	36	37	19	34	31.5
Dc:monocyte-derived:cntrl.3	35	28	20	43	31.5
Monocyte-mixed.21	31	26	26	42	31.25
Monocyte:cd16-.1	36	21	27	41	31.25
Macrophage:monocyte-derived:il-4/dex/cntrl.2	46	29	17	33	31.25
Macrophage:monocyte-derived+il-4/dex/tgfb.9	41	29	19	36	31.25
Dc:monocyte-derived+lps.2	34	27	22	42	31.25
Dc:monocyte-derived:anti-dc-sign_2h.2	40	26	26	33	31.25
Monocyte-mixed.24	39	28	21	36	31
Dc:monocyte-derived:anti-dc-sign_2h.3	37	24	26	37	31
T_cell:cd4+_central_memory.2	40	29	21	34	31
Smooth_muscle_cells:vascular:cntrl.1	40	23	21	39	30.75
Macrophage:monocyte-derived+il-4/dex/tgfb.1	38	27	27	31	30.75
Macrophage:monocyte-derived+m-csf/ifng/pam3cys.2	42	30	26	25	30.75
Dc:monocyte-derived:cntrl.1	39	21	36	27	30.75
Tissue_stem_cells:bm_msc:tgfb3_7d.2	35	24	22	41	30.5
Monocyte-mixed.28	45	23	21	33	30.5
Macrophage:monocyte-derived+m-csf/ifng.1	35	24	28	35	30.5
Macrophage:alveolar:cntrl.4	43	29	27	23	30.5
T_cell:cd4+_naive.1	36	23	18	45	30.5
Monocyte:cd16-.2	38	21	21	41	30.25
Macrophage:monocyte-derived:il-4/cntrl.2	27	33	29	32	30.25
Macrophage:monocyte-derived+il-4/dex/tgfb.5	47	27	19	28	30.25
Dc:monocyte-derived:cntrl.3	31	28	24	37	30
T_cell:cd8+:pos-sel.3	30	34	21	35	30
Macrophage:alveolar:cntrl.3	36	26	27	30	29.75
T_cell:cd4+_naive.4	39	24	16	40	29.75
Tissue_stem_cells:bm_msc:tgfb3_7d.1	41	21	26	30	29.5
Monocyte.3	39	22	22	35	29.5
Dc:monocyte-derived:cntrl.5	33	29	20	36	29.5
Tissue_stem_cells:bm_msc:bmp2_3d.2	38	22	27	30	29.25
Macrophage:monocyte-derived:il-4/cntrl.5	41	23	15	38	29.25
Macrophage:monocyte-derived+m-csf.2	32	23	30	32	29.25
T_cell:treg:naive.3	25	20	17	55	29.25
Monocyte:intestinal.2	32	33	27	24	29
Macrophage:monocyte-derived:il-4/dex/cntrl.4	25	25	41	25	29
Macrophage:alveolar:cntrl.2	27	26	25	38	29
Adipocyte:msc-derived.1	26	27	20	42	28.75
Macrophage:monocyte-derived:il-4/dex/cntrl.5	37	22	20	33	28
Macrophage:monocyte-derived:cntrl.1	32	23	19	37	27.75
Macrophage:monocyte-derived:il-4/dex/cntrl.1	26	29	21	34	27.5
Tissue_stem_cells:bm_msc:bmp2_21d.2	37	20	28	24	27.25
Nk_cell:cd56locd62l-.2	33	22	17	37	27.25
Hepatocytes.2	31	22	28	27	27
Dc:monocyte-derived:cntrl.2	37	23	22	26	27
T_cell:treg:naive.4	23	21	18	46	27
Hepatocytes.3	33	23	14	37	26.75
Hepatocytes.1	28	20	24	31	25.75
Nk_cell:cd56locd62l-.3	23	24	26	29	25.5
Macrophage:monocyte-derived+il-4/tgfb_24h.5	30	24	16	30	25
Tissue_stem_cells:bm_msc:bmp2_7d.2	31	19	26	23	24.75
